# Supplementary material for: Involvement of a universal amino acid synthesis impediment in cytoplasmic male sterility in pepper
Source: Sci Rep. 2016 Mar 18;6:23357. doi: 10.1038/srep23357 (PMC4796900; doi:10.1038/srep23357)
Supplement: Supplementary Table S2 [file srep23357-s2.xls]

## Sheet: Stage Ⅰ
Accession	Description	Score	Coverage	# Proteins	# Unique Peptides	# Peptides	# PSMs	# AAs	MW [kDa]	calc. pI
599079577	ribulose-1,5-bisphosphate carboxylase/oxygenase large subunit, partial (chloroplast)	1824.93	52.04	10	23	20	838	442	48.8156	6.68311
17939849	mitochondrial F1 ATP synthase beta subunit	619.679	51.44	7	23	23	273	589	63.3318	7.00537
26391492	RecName: Full=ATP synthase subunit beta-2, mitochondrial; Flags: Precursor	448.499	58.81	7	22	20	193	556	59.6761	6.62451
6686269	RecName: Full=ATP synthase subunit beta, chloroplastic; AltName: Full=ATP synthase F1 sector subunit beta; AltName: Full=F-ATPase subunit beta	474.174	43.57	2	22	24	237	498	53.9001	5.50342
16323344	At1g07930/T6D22_3	794.365	41.43	18	20	28	213	449	49.4848	9.11475
27752811	ribulose-1,5-bisphosphate carboxylase/oxygenase large subunit, partial (chloroplast)	2505.8	41.4	11	20	23	854	430	47.4639	6.58057
3334404	RecName: Full=V-type proton ATPase catalytic subunit A; Short=V-ATPase subunit A; AltName: Full=V-ATPase 69 kDa subunit; AltName: Full=Vacuolar H(+)-ATPase subunit A; AltName: Full=Vacuolar proton pump subunit alpha	117.295	36.92	4	20	20	79	623	68.7688	5.23682
75313889	RecName: Full=Heat shock 70 kDa protein 6, chloroplastic; AltName: Full=Chloroplast heat shock protein 70-1; Short=cpHsc70-1; AltName: Full=Heat shock protein 70-6; Short=AtHsp70-6; Flags: Precursor	75.9132	38.16	4	20	24	67	718	76.4614	5.19873
332645501	pyruvate kinase	108.615	37.95	6	8	27	54	527	57.4591	7.10791
12644189	RecName: Full=Chaperonin CPN60, mitochondrial; AltName: Full=HSP60; Flags: Precursor	44.8267	36.4	2	8	22	37	577	61.2422	5.78271
13430510	putative translation elongation factor eEF-1 alpha chain A4	129.342	46.33	18	7	25	79	449	49.5048	9.11475
166908	beta-8 tubulin	69.1617	36.3	13	7	23	51	449	50.5931	4.86865
23397164	putative small Ras GTP-binding protein	37.5916	42.99	8	7	9	23	221	25.0776	6.85889
12644322	RecName: Full=Glucose-1-phosphate adenylyltransferase small subunit, chloroplastic; AltName: Full=ADP-glucose pyrophosphorylase; AltName: Full=ADP-glucose synthase; AltName: Full=AGPase B; AltName: Full=Alpha-D-glucose-1-phosphate adenyl transferase; Flags: Precursor	93.8894	41.92	6	7	25	34	520	56.6151	6.56592
51701455	RecName: Full=Serine hydroxymethyltransferase 1, mitochondrial; Short=AtSHMT1; AltName: Full=Glycine hydroxymethyltransferase 1; AltName: Full=Serine Transhydroxymethyltransferase; Short=STM; AltName: Full=Serine methylase 1; Flags: Precursor	77.4894	41.01	6	7	27	50	517	57.3643	8.1333
110741201	elongation factor 1-alpha	596.234	40.31	18	6	24	206	449	49.4128	9.17334
8778823	T6D22.2	1111.98	48.29	15	6	27	316	967	107.107	8.96826
543841	RecName: Full=ADP-ribosylation factor 1; Short=AtARF1	30.8485	53.04	11	6	8	21	181	20.5957	6.94678
332190896	glyceraldehyde 3-phosphate dehydrogenase	254.441	36.13	9	6	9	219	310	33.8845	7.21045
75170759	RecName: Full=Chaperone protein ClpC1, chloroplastic; AltName: Full=ATP-dependent Clp protease ATP-binding subunit ClpC homolog 1; AltName: Full=Casein lytic proteinase C1; AltName: Full=Protein DE-REGULATED CAO ACCUMULATION 1; AltName: Full=Protein IRON-RESCUED MUTANT 1; Flags: Precursor	71.3073	30.03	8	6	22	44	929	103.388	6.771
17865467	RecName: Full=ATP-dependent zinc metalloprotease FTSH 5, chloroplastic; Short=AtFTSH5; AltName: Full=Protein VARIEGATED 1; Flags: Precursor	43.4557	20.45	8	6	20	23	704	75.1849	5.49072
1668706	atran2	40.7638	51.13	8	6	8	20	221	25.0156	7.12256
19698829	GcpE protein	32.8233	28.07	8	6	20	37	741	82.1053	6.354
330250994	ATPase, F1 complex, alpha subunit protein	90.9531	22.91	5	6	25	57	777	85.8793	5.56689
73919692	RecName: Full=GDP-mannose 3,5-epimerase; Short=GDP-Man 3,5-epimerase	44.1257	53.58	5	6	25	35	377	42.731	6.21436
336390	glyceraldehyde 3-phosphate dehydrogenase B subunit (chloroplast)	112.632	38.31	3	6	22	101	402	42.769	5.90967
75268139	RecName: Full=ATP-citrate synthase beta chain protein 1; Short=ATP-citrate synthase B-1; AltName: Full=ATP-citrate lyase B-1; AltName: Full=Citrate cleavage enzyme B-1	37.6136	26.64	3	6	22	24	608	65.772	7.81104
6685787	RecName: Full=Photosystem II D2 protein; Short=PSII D2 protein; AltName: Full=Photosystem Q(A) protein	88.6459	25.21	2	6	7	32	353	39.5219	5.74463
75335028	RecName: Full=Alpha-glucan phosphorylase 1; Short=AtPHS1; AltName: Full=Alpha-glucan phosphorylase, L isozyme; AltName: Full=Starch phosphorylase L; Flags: Precursor	48.3056	21.52	2	6	27	43	962	108.517	5.46533
28436485	putative polyubiquitin, partial	291.318	54.8	40	5	6	128	250	28.1593	9.1001
20148289	beta tubulin	177.335	46.55	13	5	28	101	449	50.5881	4.86865
6692685	F12K11.22, partial	41.2115	39.88	11	5	29	35	662	70.8427	6.07471
332646813	ADP-ribosylation factor A1E	36.7476	48.07	11	5	7	18	181	20.5947	6.94678
15982743	AT5g17920/MPI7_60	19.606	12.03	11	5	8	27	765	84.2605	6.41748
296525442	unnamed protein product	60.6709	42.22	8	5	22	26	405	45.7771	8.88037
11133715	RecName: Full=Malate dehydrogenase 1, mitochondrial; AltName: Full=mNAD-MDH 1; Flags: Precursor	52.0703	27.27	8	5	7	26	341	35.7819	8.35303
20453201	AT5g60600/mup24_10	31.3787	24.97	8	5	26	38	741	82.2053	6.3667
63090133	unnamed protein product	30.9095	32.12	8	5	23	45	741	82.1133	6.55127
18206379	RecName: Full=Mediator of RNA polymerase II transcription subunit 37a; AltName: Full=Heat shock 70 kDa protein 11; AltName: Full=Heat shock protein 70-11; Short=AtHsp70-11; AltName: Full=Luminal-binding protein 1; Short=AtBP1; Short=BiP1; Flags: Precursor	39.0986	34.23	7	5	28	36	669	73.584	5.17334
75337114	RecName: Full=26S protease regulatory subunit 6A homolog A; AltName: Full=26S proteasome AAA-ATPase subunit RPT5a; AltName: Full=Proteasome 26S subunit 6A homolog A; AltName: Full=Regulatory particle triple-A ATPase subunit 5a; AltName: Full=Tat-binding protein 1 homolog A; Short=TBP-1 homolog A	31.2678	36.32	7	5	23	21	424	47.4503	5.03369
118572816	RecName: Full=Aconitate hydratase 2, mitochondrial; Short=Aconitase 2; AltName: Full=Citrate hydro-lyase 2; Flags: Precursor	82.4086	29.8	6	5	24	69	990	108.133	7.1665
332009654	lactate/malate dehydrogenase family protein	38.3409	33.94	6	5	20	27	442	48.1988	6.16357
116668104	Chain B, Crystal Structure Of A Putative Udp-Glucose Pyrophosphorylase From Arabidopsis Thaliana With Bound Udp- Glucose	80.7004	35.18	5	5	22	51	469	51.6621	6.12549
339773279	atp1 (mitochondrion)	80.4582	27.81	5	5	22	44	507	54.9947	6.32861
21264030	RecName: Full=Succinyl-CoA ligase [ADP-forming] subunit beta, mitochondrial; AltName: Full=Succinyl-CoA synthetase beta chain; Short=SCS-beta; Flags: Precursor	12.4276	38.48	3	5	25	20	421	45.3169	6.7124
44889035	RecName: Full=Photosystem II protein D1; Short=PSII D1 protein; AltName: Full=Photosystem II Q(B) protein; Flags: Precursor	17.1672	15.01	1	5	5	18	353	38.9114	5.24951
21387019	chlorophyll a/b-binding protein	128.898	45.32	17	4	8	114	267	28.2812	5.2749
14532772	putative methionine synthase	38.1256	37.78	11	4	28	50	765	84.5577	6.50732
23197864	26S proteasome AAA-ATPase subunit RPT5a	30.5073	31.6	10	4	22	16	424	47.4983	5.07178
85700452	RecName: Full=Leucine aminopeptidase 3, chloroplastic; AltName: Full=Leucyl aminopeptidase 3; Short=LAP 3; AltName: Full=Proline aminopeptidase 3; AltName: Full=Prolyl aminopeptidase 3; Flags: Precursor	24.9825	28.64	10	4	22	24	583	61.2682	7.07861
12407664	eukaryotic initiation factor 3I1 subunit	15.0243	31.1	9	4	9	12	328	36.4606	7.38623
332196501	putative lactoylglutathione lyase	59.5675	24.81	8	4	6	59	262	29.4039	5.24951
330254622	ribulose bisphosphate carboxylase/oxygenase activase	56.0256	33.79	7	4	22	49	441	48.4694	7.69385
11134105	RecName: Full=Probable 2,3-bisphosphoglycerate-independent phosphoglycerate mutase 2; Short=BPG-independent PGAM 2; Short=Phosphoglyceromutase 2; AltName: Full=PGAM-I 2	34.3184	27.32	7	4	20	27	560	60.726	5.84619
6652878	26S proteasome AAA-ATPase subunit RPT1a	32.6737	34.04	7	4	20	17	426	47.7626	6.65381
288558845	RecName: Full=26S protease regulatory subunit 6A homolog B; AltName: Full=26S proteasome AAA-ATPase subunit RPT5b; AltName: Full=Proteasome 26S subunit 6A homolog B; AltName: Full=Regulatory particle triple-A ATPase subunit 5b; AltName: Full=Tat-binding protein 1 homolog B; Short=TBP-1 homolog B	32.544	35.46	7	4	22	20	423	47.0082	5.021
296525448	unnamed protein product	27.9771	32.08	7	4	22	22	424	47.4963	5.10986
12585324	RecName: Full=Probable phosphoglucomutase, cytoplasmic 2; Short=PGM 2; AltName: Full=Glucose phosphomutase 2	33.0945	20.34	6	4	20	32	585	63.4423	5.8208
17380351	RecName: Full=Adenylate kinase 4; Short=AK 4; AltName: Full=ATP-AMP transphosphorylase 4; AltName: Full=ATP:AMP phosphotransferase; AltName: Full=Adenylate monophosphate kinase 4; Short=AMK4	14.4297	41.46	6	4	9	16	246	26.915	7.35693
332010792	ferredoxin-NADP(+)-oxidoreductase 1	49.5871	51.15	5	4	20	25	262	29.665	6.15088
57014135	RecName: Full=Succinyl-CoA ligase [ADP-forming] subunit alpha-1, mitochondrial; AltName: Full=Succinyl-CoA synthetase subunit alpha-1; Short=SCS-alpha-1; Flags: Precursor	27.2406	22.48	5	4	7	16	347	36.1286	8.26514
11133446	RecName: Full=Malate dehydrogenase, cytoplasmic 2	17.9768	25.3	5	4	7	31	332	35.6524	6.78564
332659423	Pleckstrin homology (PH) domain-containing protein	17.2858	31.26	5	4	23	21	467	51.9674	6.23975
21593565	cytosolic malate dehydrogenase	11.706	38.25	5	4	22	24	332	35.6394	7.40088
726490	starch branching enzyme class II, partial	11.2517	24.75	5	4	24	24	800	92.0398	5.87158
222424342	AT5G35530	73.1402	54.84	4	4	22	39	248	27.3416	9.46631
2506276	RecName: Full=Chaperonin 60 subunit alpha 1, chloroplastic; Short=CPN-60 alpha 1; AltName: Full=Protein SCHLEPPERLESS; AltName: Full=RuBisCO large subunit-binding protein subunit alpha 1; Flags: Precursor	58.9275	39.08	4	4	22	55	586	62.0338	5.18604
75206053	RecName: Full=Elongation factor G, chloroplastic; Short=cEF-G; AltName: Full=Elongation factor EF-G/SCO1; AltName: Full=Protein SNOWY COTYLEDON 1, chloroplastic; Short=AtSCO1; Flags: Precursor	45.1292	22.86	4	4	22	43	783	86.0032	5.60498
21595031	putative photosystem I reaction center subunit II precursor	25.6375	31.25	4	4	7	17	208	22.5998	9.77393
75309219	RecName: Full=Mitochondrial phosphate carrier protein 3, mitochondrial; AltName: Full=Mitochondrial phosphate transporter 3; Short=MPT3; AltName: Full=Phosphate transporter 3;1; Flags: Precursor	19.1531	42.13	4	4	22	25	375	40.0635	9.20264
75337653	RecName: Full=Endoplasmin homolog; AltName: Full=Glucose-regulated protein 94 homolog; Short=GRP-94 homolog; AltName: Full=HSP90-like protein 7; AltName: Full=Protein SHEPHERD; Flags: Precursor	10.8758	35.24	4	4	24	33	823	94.1459	5.03369
75311168	RecName: Full=Probable mediator of RNA polymerase II transcription subunit 37c; AltName: Full=Heat shock 70 kDa protein 4; AltName: Full=Heat shock cognate 70 kDa protein 4; AltName: Full=Heat shock cognate protein 70-4; Short=AtHsc70-4; AltName: Full=Heat shock protein 70-4; Short=AtHsp70-4	136.601	49.08	3	4	23	74	650	71.057	5.24951
10720234	RecName: Full=Protochlorophyllide reductase C, chloroplastic; Short=PCR C; AltName: Full=NADPH-protochlorophyllide oxidoreductase C; Short=POR C; Flags: Precursor	43.5204	27.43	3	4	8	18	401	43.8556	9.11475
163937814	PSII 43 KDa protein (chloroplast)	42.9381	19.31	3	4	8	24	461	50.2708	6.7124
20455491	RecName: Full=Glyceraldehyde-3-phosphate dehydrogenase GAPB, chloroplastic; AltName: Full=NADP-dependent glyceraldehydephosphate dehydrogenase B; Flags: Precursor	86.9453	29.75	2	4	22	54	447	47.6296	6.80029
125576	RecName: Full=Phosphoribulokinase, chloroplastic; Short=PRK; Short=PRKase; AltName: Full=Phosphopentokinase; Flags: Precursor	54.1296	27.59	1	4	8	29	395	44.4356	6.04932
6685349	RecName: Full=Cytochrome b6	29.3333	34.42	1	4	6	12	215	24.1366	8.76318
75331836	RecName: Full=T-complex protein 1 subunit beta; Short=TCP-1-beta; AltName: Full=CCT-beta; AltName: Full=Chaperonin CCT2	17.7634	29.6	1	4	20	17	527	57.2496	5.87158
1145693	actin 1	169.946	39.52	25	3	23	89	377	41.737	5.49072
332189338	importin alpha isoform 6	25.104	26.9	18	3	20	18	539	59.4802	5.13525
75311214	RecName: Full=Chaperonin 60 subunit beta 2, chloroplastic; Short=CPN-60 beta 2; Flags: Precursor	88.8719	27.18	14	3	24	42	596	63.3024	5.73193
11094242	cytosolic phosphoglucose isomerase	10.5212	11.99	14	3	5	8	559	61.5496	6.65381
11094244	cytosolic phosphoglucose isomerase	5.93692	26.25	13	3	8	15	560	61.6747	6.65381
21593589	alcohol dehydrogenase	36.5578	30.08	12	3	8	22	379	41.1426	6.27783
332642000	peroxisomal (S)-2-hydroxy-acid oxidase GLO1	39.2029	27.59	10	3	22	28	348	38.143	9.20264
13124262	RecName: Full=Peroxisomal (S)-2-hydroxy-acid oxidase GLO1; AltName: Full=Glycolate oxidase 1; Short=AtGLO1; Short=GOX 1; AltName: Full=Short chain alpha-hydroxy acid oxidase GLO1	34.459	25.07	10	3	9	27	367	40.3162	9.12939
193806403	RecName: Full=Pyruvate, phosphate dikinase 1, chloroplastic; AltName: Full=Pyruvate, orthophosphate dikinase 1; Flags: Precursor	61.3059	34.89	8	3	28	85	963	105.071	6.37939
332645491	fructose-bisphosphate aldolase	50.2562	39.39	8	3	22	29	358	38.5159	6.45557
75162595	RecName: Full=Probable lactoylglutathione lyase, chloroplast; AltName: Full=Glyoxalase I; Flags: Precursor	45.6217	27.71	8	3	7	48	350	39.1421	7.37158
332641998	peroxisomal (S)-2-hydroxy-acid oxidase GLO1	20.9126	36.78	8	3	9	20	367	40.2751	8.76318
495731	small ras-related protein, partial	12.081	42.36	8	3	9	21	203	22.9706	7.12256
332195217	elongation factor EF-2	173.444	33.1	7	3	29	65	843	93.8302	6.25244
75180811	RecName: Full=Guanosine nucleotide diphosphate dissociation inhibitor At5g09550; Short=AtGDI	4.44321	28.09	7	3	20	15	445	49.5179	5.2876
330250685	Chaperone protein htpG family protein	44.0699	23.29	6	3	25	29	777	88.2016	5.0083
21264430	RecName: Full=Chaperone protein ClpB1; AltName: Full=ATP-dependent Clp protease ATP-binding subunit ClpB homolog 1; AltName: Full=Casein lytic proteinase B1; AltName: Full=Heat shock protein 101	25.0167	13.61	6	3	22	19	911	101.232	6.12549
332009653	lactate/malate dehydrogenase family protein	63.7969	19.76	5	3	4	29	334	36.3676	5.07178
300680981	RecName: Full=Glutamate synthase 1 [NADH], chloroplastic; AltName: Full=NADH-dependent glutamate synthase 1; Short=NADH-GOGAT 1; Flags: Precursor	51.6301	30.62	5	3	48	90	2208	241.745	6.3667
83754659	Chain B, Gdp-Mannose-3', 5' -Epimerase (Arabidopsis Thaliana), K217a, With Gdp-Alpha-D-Mannose Bound In The Active Site.	31.8508	34.56	5	3	9	24	379	42.802	6.0874
296514118	unnamed protein product	30.7858	22.93	5	3	8	18	471	51.7643	7.45947
21536971	putative chaperonin	29.2598	31.4	5	3	23	29	535	58.9516	6.21436
6573642	Chain A, Crystal Structure Of Sqd1 Protein Complex With Nad And Udp- Glucose	21.7365	18.02	5	3	6	9	394	44.2774	6.91748
7267299	ferredoxin--NADP+ reductase-like protein	20.4208	38.33	5	3	23	25	360	40.4394	8.32373
4210334	2-oxoglutarate dehydrogenase, E3 subunit, partial	18.5166	34.53	5	3	26	35	472	49.9869	6.43018
75264758	RecName: Full=Dihydrolipoyl dehydrogenase 2, mitochondrial; Short=AtmLPD2; Short=mtLPD2; AltName: Full=Dihydrolipoamide dehydrogenase 2; AltName: Full=Glycine cleavage system L protein 2; AltName: Full=Pyruvate dehydrogenase complex E3 subunit 2; Short=E3-2; Short=PDC-E3 2; Flags: Precursor	18.4367	38.26	5	3	26	27	507	53.9519	7.03467
75337370	RecName: Full=26S proteasome regulatory subunit 4 homolog B; AltName: Full=26S proteasome AAA-ATPase subunit RPT2b; AltName: Full=26S proteasome subunit 4 homolog B; AltName: Full=Regulatory particle triple-A ATPase subunit 2b	15.4181	39.28	5	3	22	20	443	49.316	6.1001
332010402	pyruvate kinase	15.0421	13.14	5	3	6	15	510	54.9825	6.65381
332010275	1-deoxy-D-xylulose 5-phosphate reductoisomerase	11.789	32.19	5	3	23	15	497	54.1944	7.25439
1017411	aspartate aminotransferase	9.70012	50.77	5	3	29	34	453	49.7714	7.86963
21618222	aspartate aminotransferase	7.21294	36.2	5	3	23	25	453	49.7945	8.14795
222424262	AT3G58610	65.3838	34.52	4	3	26	44	591	63.7424	6.99072
21554572	putative rubisco subunit binding-protein alpha subunit	35.5803	32.25	4	3	23	34	586	62.0918	5.16064
41019483	RecName: Full=Citrate synthase 4, mitochondrial; Flags: Precursor	32.1531	26.58	4	3	9	17	474	52.7491	6.88818
332010718	2-oxoglutarate dehydrogenase, E1 component	31.7568	25.46	4	3	27	21	1025	116.326	7.29834
75183568	RecName: Full=40S ribosomal protein S3-2	30.2658	29.72	4	3	6	24	249	27.3317	9.53955
21617886	40S ribosomal protein S5	29.4323	22.71	4	3	5	20	207	22.8771	9.53955
19570870	SHEPHERD	26.4669	23.45	4	3	24	39	823	94.1328	5.021
425936639	RecName: Full=Pyrophosphate--fructose 6-phosphate 1-phosphotransferase subunit beta 2; Short=PFP 2; AltName: Full=6-phosphofructokinase, pyrophosphate dependent 2; AltName: Full=PPi-PFK 2; AltName: Full=Protein MATERNAL EFFECT EMBRYO ARREST 51; AltName: Full=Pyrophosphate-dependent 6-phosphofructose-1-kinase 2	18.5425	18.98	4	3	22	17	569	62.7018	5.60498
332641296	adenosine kinase 1	15.1222	25.5	4	3	6	9	302	33.3045	6.40479
75279776	RecName: Full=Ras-related protein RABB1c; Short=AtRABB1c; AltName: Full=Ras-related protein Rab2A; Short=AtRab2A	8.61345	62.56	4	3	20	14	211	23.1496	7.41553
408407918	RecName: Full=Tubulin alpha-5 chain	52.5597	34.89	3	3	22	30	450	49.6225	5.09717
332189471	protochlorophyllide reductase C	38.4664	33.58	3	3	20	21	399	43.5985	9.20264
55584187	RecName: Full=Quinone oxidoreductase-like protein At1g23740, chloroplastic; Flags: Precursor	24.8308	28.24	3	3	8	15	386	40.9608	8.35303
332643314	dehydratase family protein	18.2967	23.76	3	3	23	27	606	64.6715	6.22705
18206373	RecName: Full=Proteasome subunit alpha type-5-B; AltName: Full=20S proteasome alpha subunit E-2; AltName: Full=Proteasome component Z	15.499	26.16	3	3	5	10	237	25.961	4.75439
332659569	argininosuccinate synthase	12.5429	14.44	3	3	7	11	450	48.9982	7.72314
6056208	putative ATPase	10.0987	29.27	3	3	9	15	386	42.1549	8.57275
21592365	multicatalytic endopeptidase complex, proteasome precursor, beta subunit	7.30518	17.94	3	3	4	7	223	24.0161	6.0874
6685244	RecName: Full=ATP synthase subunit alpha, chloroplastic; AltName: Full=ATP synthase F1 sector subunit alpha; AltName: Full=F-ATPase subunit alpha	97.5908	23.27	2	3	8	43	507	55.294	5.24951
119194	RecName: Full=Elongation factor Tu, chloroplastic; Short=EF-Tu; AltName: Full=Ras-related protein RABE1b; Short=AtRABE1b; AltName: Full=Ras-related protein Rab8D; Short=AtRab8D; Flags: Precursor	63.9329	25.21	2	3	22	32	476	51.5976	6.18896
21593325	NADH dehydrogenase	45.0661	33.74	2	3	20	23	486	53.4682	8.1626
6685792	RecName: Full=Photosystem II CP47 reaction center protein; AltName: Full=PSII 47 kDa protein; AltName: Full=Protein CP-47	39.2486	12.99	2	3	6	14	508	56.0014	6.88818
75102743	RecName: Full=Carbamoyl-phosphate synthase large chain, chloroplastic; AltName: Full=Carbamoyl-phosphate synthetase ammonia chain; AltName: Full=Protein VENOSA 6; Flags: Precursor	27.5446	21.06	2	3	29	31	1187	129.874	5.73193
75332284	RecName: Full=T-complex protein 1 subunit theta; Short=TCP-1-theta; AltName: Full=CCT-theta; AltName: Full=Chaperonin CCT8; AltName: Full=Chaperonin containing TCP1 8; AltName: Full=TCP1-ring complex	11.9695	22.04	2	3	7	9	549	58.9022	5.35107
332659815	fructose-bisphosphate aldolase 5	46.7859	27.93	1	3	7	19	358	38.2698	5.80811
49065785	RecName: Full=Photosystem I iron-sulfur center; AltName: Full=9 kDa polypeptide; AltName: Full=PSI-C; AltName: Full=Photosystem I subunit VII; AltName: Full=PsaC	23.3003	62.96	1	3	4	10	81	9.03219	7.07861
12229846	RecName: Full=Delta-aminolevulinic acid dehydratase 1, chloroplastic; Short=ALADH1; AltName: Full=Porphobilinogen synthase; Flags: Precursor	21.7052	15.12	1	3	5	20	430	46.6607	7.31299
6685789	RecName: Full=Photosystem I P700 chlorophyll a apoprotein A2; AltName: Full=PSI-B; AltName: Full=PsaB	21.4135	6.95	1	3	4	9	734	82.4229	7.40088
313471779	RecName: Full=G-type lectin S-receptor-like serine/threonine-protein kinase At1g61370; Flags: Precursor	14.5696	21.87	98	2	22	18	814	90.7993	5.37646
3158372	polyubiquitin, partial	298.3	60.58	37	2	6	152	137	15.3573	7.40088
224566942	disease resistance protein RPP13 variant	5.96235	20.21	27	2	22	30	841	98.1058	7.6792
332189118	protein IQ-domain 18	11.4925	26.38	25	2	26	28	527	59.1358	10.3306
1703129	RecName: Full=Actin-11	204.353	55.44	23	2	26	100	377	41.6479	5.38916
332006941	14-3-3-like protein GF14 psi	33.9966	42.52	23	2	8	34	254	28.4733	4.86865
487791	GF14omega isoform	31.6139	38.61	23	2	9	31	259	29.1095	4.79248
16974511	At1g35160/T32G9_30	27.9751	50.94	23	2	22	37	267	30.1602	4.86865
257720650	unnamed protein product	15.0318	11.48	23	2	28	27	1455	162.228	5.12256
3023217	RecName: Full=14-3-3-like protein GF14 nu; AltName: Full=General regulatory factor 7	61.1755	30.94	22	2	8	40	265	29.806	4.81787
15983789	AT3g18780/MVE11_16	36.7718	32.46	21	2	9	29	342	38.5967	6.46826
75181251	RecName: Full=Ras-related protein RABE1d; Short=AtRABE1d; AltName: Full=Ras-related protein Rab8C; Short=AtRab8C	14.2584	46.76	21	2	7	14	216	24.0223	7.81104
1703108	RecName: Full=Actin-7; AltName: Full=Actin-2	176.228	41.91	20	2	22	85	377	41.709	5.49072
1246399	catalase	36.4826	21.14	20	2	22	27	492	56.8813	7.12256
32363338	RecName: Full=Probable aquaporin PIP1-5; Short=AtPIP1;5; AltName: Full=Plasma membrane intrinsic protein 1d; Short=PIP1d	104.464	42.86	19	2	6	33	287	30.627	8.82178
332642626	actin 2	52.8514	48.79	18	2	24	31	371	41.2058	5.69385
75338904	RecName: Full=Ras-related protein RABD1; Short=AtRABD1; AltName: Full=Ras-related protein ATFP8	11.0126	40.49	18	2	5	11	205	22.7103	5.2749
330253879	light-harvesting chlorophyll protein complex II subunit B1	133.342	42.11	17	2	8	68	266	28.1522	5.2749
8886925	F2D10.11	33.372	19.94	17	2	20	36	1013	116.609	8.14795
108861890	RecName: Full=DEAD-box ATP-dependent RNA helicase 37	15.1107	20.85	17	2	20	13	633	67.5847	7.10791
332196095	ubiquitin-conjugating enzyme E2 28	12.7664	21.05	17	2	3	12	190	21.2447	6.96143
330253234	peptidyl-prolyl cis-trans isomerase CYP19-4	1.69955	30.37	17	2	6	7	191	20.5747	9.18799
257721506	unnamed protein product	97.5259	35.5	16	2	26	52	369	41.8229	7.75244
12230478	RecName: Full=ATPase 6, plasma membrane-type; AltName: Full=Proton pump 6	19.7259	22.55	16	2	29	35	949	104.946	6.18896
6735368	ATP-dependent RNA helicase-like protein	15.099	13.27	16	2	9	14	603	64.9681	6.81494
57791640	phytochrome B, partial	10.5942	17.57	16	2	22	25	1161	128.082	5.78271
2462825	unknown	8.12592	42.94	15	2	9	11	340	37.0605	9.29053
118138610	Chain B, Crystal Structure Of Arabidopsis Thaliana Double Bond Reductase (At5g16970)-Binary Complex	7.9193	25.22	15	2	4	8	345	38.1101	6.17627
332192555	zinc-binding dehydrogenase family protein	7.58221	23.41	15	2	5	7	346	38.1234	5.93506
32967699	S-adenosyl-L-homocystein hydrolase	48.4885	28.25	14	2	23	40	485	53.1489	5.97314
83305346	RecName: Full=ATPase 4, plasma membrane-type; AltName: Full=Proton pump 4	23.8491	28.54	14	2	22	38	960	105.65	6.52197
4581168	hypothetical protein	15.0909	19.7	14	2	23	34	1472	165.059	5.5542
332004159	14-3-3-like protein GF14 lambda	3.57312	24.39	14	2	5	15	246	27.7007	4.89404
332004161	14-3-3-like protein GF14 lambda	13.6294	26.01	13	2	5	23	273	30.9714	5.32568
332009784	UDP-glucuronic acid decarboxylase 3	1.66945	37.82	13	2	20	11	357	40.1717	8.35303
330255530	aquaporin PIP1-2	143.233	27.24	12	2	4	32	301	32.4337	8.51416
2494125	Strong similarity to Cucumis acetyl-CoA acyltransferase (gb|D70895)	24.3463	21.74	12	2	5	11	460	48.44	8.47021
15215642	AT5g56010/MDA7_5, partial	17.5895	19.35	12	2	20	18	527	60.8073	5.18604
17979041	putative heat shock protein 90	17.2218	18.74	12	2	23	24	699	80.0358	5.04639
12643759	RecName: Full=ATPase 9, plasma membrane-type; AltName: Full=Proton pump 9	13.2507	28.62	12	2	29	34	954	105.142	6.39209
13877995	putative protein kinase interactor	6.26284	46.81	12	2	20	17	361	39.7666	7.50342
7269503	putative uracil phosphoribosyl transferase	5.4123	28.79	12	2	5	20	198	21.9354	6.62451
23197654	phenylalanine ammonia-lyase	4.53651	18.13	12	2	8	12	717	77.7528	6.55127
1254996	serine/threonine protein phosphatase type 2A regulatory subunit A	21.8204	21.02	11	2	8	13	590	65.594	5.07178
110737735	hypothetical protein	13.6559	15.64	11	2	20	29	1535	174.534	4.79248
12644434	RecName: Full=Ribose-phosphate pyrophosphokinase 2, chloroplastic; AltName: Full=PRS II; AltName: Full=Phosphoribosyl pyrophosphate synthase 2; Flags: Precursor	6.17802	40.5	11	2	9	11	400	43.3055	8.20654
21537054	putative P-protein: chorismate mutase, prephenate dehydratase	4.41332	27.56	11	2	6	11	381	42.0788	7.78174
2511576	multicatalytic endopeptidase, partial	3.68566	26.15	11	2	4	5	218	23.6749	6.7124
397482	heat shock protein 70 cognate	161.662	52.38	10	2	28	89	651	71.3271	5.12256
12643273	RecName: Full=Probable mediator of RNA polymerase II transcription subunit 37e; AltName: Full=Heat shock 70 kDa protein 1; AltName: Full=Heat shock cognate 70 kDa protein 1; AltName: Full=Heat shock cognate protein 70-1; Short=AtHsc70-1; AltName: Full=Heat shock protein 70-1; Short=AtHsp70-1; AltName: Full=Protein EARLY-RESPONSIVE TO DEHYDRATION 2	146.368	50.23	10	2	25	90	651	71.3131	5.12256
27735259	RecName: Full=V-type proton ATPase subunit B1; Short=V-ATPase subunit B1; AltName: Full=V-ATPase 57 kDa subunit; AltName: Full=Vacuolar H(+)-ATPase subunit B isoform 1; AltName: Full=Vacuolar proton pump subunit B1	136.705	41.77	10	2	29	71	486	54.0736	5.09717
166702	glyceraldehyde 3-phosphate dehydrogenase A subunit	63.5742	37.14	10	2	22	33	350	37.6515	7.41553
385251772	Chain Q, Crystal Structure Of The Binary Complex, Obtained By Soaking, Of Photosyntetic A4 Glyceraldehyde 3-phosphate Dehydrogenase (gapdh) With Cp12-2, Both From Arabidopsis Thaliana.	48.316	40.65	10	2	22	29	337	36.324	7.07861
122242454	RecName: Full=5-methyltetrahydropteroyltriglutamate--homocysteine methyltransferase 3, chloroplastic; AltName: Full=Cobalamin-independent methionine synthase 3; Short=AtMS3; Flags: Precursor	32.3334	20.32	10	2	24	31	812	90.5366	8.04541
332004678	ADP-ribosylation factor A1B	19.2622	33.51	10	2	5	11	188	21.5212	6.94678
7268121	transport protein	19.1958	23.8	10	2	22	15	769	84.8928	6.04932
166770	heat shock protein 83	17.5608	24.4	10	2	23	29	705	81.0231	5.03369
75261772	RecName: Full=Probable aldo-keto reductase 5	12.5826	21.45	10	2	6	20	345	37.8336	6.30322
332190546	serine/threonine-protein kinase SRK2A	11.8192	42.86	10	2	23	17	371	42.1213	5.77002
12230459	RecName: Full=ATPase 11, plasma membrane-type; AltName: Full=Proton pump 11	11.7762	28.03	10	2	22	41	956	105.056	6.59521
20147367	AT4g14160/dl3120w	10.6074	26.04	10	2	24	21	772	85.1659	6.04932
7635475	WD repeat domain protein	8.2416	25.78	10	2	20	25	1051	115.49	6.7124
75098755	RecName: Full=Ras-related protein RABA1e; Short=AtRABA1e	8.17212	45.16	10	2	22	35	217	24.3152	6.13818
21618062	putative serine/threonine-protein kinase	7.69797	22.16	10	2	6	11	361	41.0277	5.87158
16526	sucrose synthase	5.41703	19.28	10	2	22	16	804	91.9312	6.48096
1009712	calreticulin, partial	4.39341	24.45	10	2	22	13	409	46.554	4.52588
2342459	acidic endochitinase	1.90714	28.81	10	2	5	8	302	33.0274	9.01221
21542386	RecName: Full=Aspartate aminotransferase, cytoplasmic isozyme 1; AltName: Full=Transaminase A	1.63279	32.35	10	2	22	19	405	44.2386	7.28369
159025288	Z-box binding factor 3	94.253	60.56	9	2	5	29	142	16.0646	4.33545
332190826	glyceraldehyde-3-phosphate dehydrogenase (NADP+) (phosphorylating)	81.4228	35.14	9	2	9	60	350	37.6436	7.76709
16226776	AT3g23810/MYM9_15	65.6319	45.98	9	2	25	44	485	53.0949	5.74463
108935996	RecName: Full=Glutamine synthetase cytosolic isozyme 1-2; AltName: Full=Glutamate--ammonia ligase GLN1;2; Short=GLN1;2	55.3667	13.48	9	2	5	32	356	39.1825	5.2749
228455	Gln synthetase	48.5845	20.7	9	2	8	27	430	47.2629	6.37939
75315647	RecName: Full=Glutamate decarboxylase 4; Short=GAD 4	34.2212	33.67	9	2	20	19	493	55.9695	6.34131
75173856	RecName: Full=Alanine aminotransferase 2, mitochondrial; Short=AtAlaAT2; Short=AtAlaATm; AltName: Full=Alanine-2-oxoglutarate aminotransferase 3; Flags: Precursor	26.2804	32.04	9	2	23	18	540	59.4731	6.37939
460425430	RecName: Full=Transketolase-2, chloroplastic; Short=TK; Flags: Precursor	21.9712	21.32	9	2	9	12	741	79.8721	6.58057
257633932	unnamed protein product	21.1245	18.26	9	2	3	13	219	23.4743	8.25049
75263127	RecName: Full=Importin subunit alpha-6; Short=IMPa-6	17.6242	16.73	9	2	6	9	538	59.3521	5.13525
257696328	unnamed protein product	12.705	33.1	9	2	8	13	287	31.5661	6.7417
59797968	RecName: Full=Fimbrin-5; Short=AtFIM5; AltName: Full=Fimbrin-like protein 2; AltName: Full=Fimbrin5	9.87648	19.94	9	2	8	13	687	76.7102	5.2749
330252860	serine/threonine-protein phosphatase BSL3	9.30983	30.67	9	2	26	17	1001	106.957	5.80811
17978705	eukaryotic translation initiation factor 3 delta subunit	8.50075	20.12	9	2	4	9	328	36.3355	6.99072
6664307	T27G7.10	7.92364	14.61	9	2	9	11	1088	116.453	5.68115
18202917	RecName: Full=Germin-like protein subfamily 2 member 2; Flags: Precursor	7.00759	18.26	9	2	4	10	219	23.4263	8.55811
24417462	unknown, partial	6.09493	19.95	9	2	7	11	416	47.511	4.64014
21593022	putative 40S ribosomal protein	5.80493	29.29	9	2	6	9	280	30.6432	5.24951
15081739	AT5g01530/F7A7_50	5.7202	26.9	9	2	5	6	290	31.192	6.13818
15912297	At1g05520/T25N20_16	5.42796	26.82	9	2	9	15	783	86.2891	5.64307
30913136	RecName: Full=Histone-lysine N-methyltransferase EZA1; AltName: Full=CURLY LEAF-like 1; AltName: Full=Protein SET DOMAIN GROUP 10; AltName: Full=Protein SWINGER	4.18871	30.72	9	2	22	30	856	95.3363	6.53662
75241747	RecName: Full=Probable aldo-keto reductase 2; AltName: Full=ARF-GAP domain-containing protein 2	3.50918	26.59	9	2	7	12	346	38.2447	6.37939
8953379	DEAD BOX RNA helicase RH15-like protein	2.61993	24.83	9	2	9	13	435	49.2861	5.65576
332641176	light harvesting complex photosystem II interacting protein Lhcb4.2	1.97723	30.4	9	2	4	4	227	24.9858	7.88428
938021	delta1-pyrroline-5-carboxylate synthetase	1.93491	10.74	9	2	7	18	717	77.7708	6.41748
31980502	putative ascorbate peroxidase APX5, partial	1.6245	26.82	9	2	9	15	261	28.7299	8.70459
8979936	Identical to gene XW6 from Arabidopsis thaliana gb|AB008016 and contains a Ribosomal protein S5 PF|00333 domain. ESTs gb|T22200, gb|N38541, gb|T45263 come from this gene. This gene is cut off, partial	0	29.87	9	2	6	12	231	24.6363	10.8872
75314140	RecName: Full=V-type proton ATPase subunit B2; Short=V-ATPase subunit B2; AltName: Full=Vacuolar H(+)-ATPase subunit B isoform 2; AltName: Full=Vacuolar proton pump subunit B2	149.205	55.44	8	2	22	78	487	54.2707	5.14795
332661540	V-type proton ATPase subunit B2	139.559	51.82	8	2	23	80	494	55.1432	5.24951
298552673	unnamed protein product	134.386	25.14	8	2	7	55	354	38.6283	5.88428
20453075	AT3g23810/MYM9_15	119.084	45.77	8	2	28	71	485	53.0669	5.85889
21431896	RecName: Full=Aquaporin PIP2-2; AltName: Full=Plasma membrane intrinsic protein 2-2; Short=AtPIP2;2; AltName: Full=Plasma membrane intrinsic protein 2b; Short=PIP2b; AltName: Full=TMP2b; Contains: RecName: Full=Aquaporin PIP2-2, N-terminally processed	55.019	27.72	8	2	3	12	285	30.4337	7.81104
32363405	RecName: Full=Probable aquaporin PIP2-4; AltName: Full=Plasma membrane intrinsic protein 2.4; Short=AtPIP2;4; Contains: RecName: Full=Probable aquaporin PIP2-4, N-terminally processed	47.2862	32.3	8	2	4	13	291	30.9319	8.06006
32363440	RecName: Full=Probable aquaporin PIP2-8; AltName: Full=Plasma membrane intrinsic protein 2-8; Short=AtPIP2;8; AltName: Full=Plasma membrane intrinsic protein 3b; Short=PIP3b; Contains: RecName: Full=Probable aquaporin PIP2-8, N-terminally processed	43.7429	22.3	8	2	2	9	278	29.4814	8.85107
15912247	AT5g66570/K1F13_25	43.1224	37.65	8	2	20	23	332	35.1066	5.65576
13430566	putative alanine aminotransferase	39.5734	24.95	8	2	7	19	481	53.3201	7.25439
11134146	RecName: Full=Oxygen-evolving enhancer protein 1-2, chloroplastic; Short=OEE1; AltName: Full=33 kDa subunit of oxygen evolving system of photosystem II; AltName: Full=33 kDa thylakoid membrane protein; AltName: Full=Manganese-stabilizing protein 2; Short=MSP-2; AltName: Full=OEC 33 kDa subunit; Flags: Precursor	38.6431	46.22	8	2	20	25	331	34.9977	6.16357
6573745	F20B24.19	33.4505	26.36	8	2	30	49	1540	171.956	6.12549
21593458	unknown	29.0031	31.17	8	2	26	24	664	72.8458	9.26123
332643121	O-acetylserine (thiol) lyase (OAS-TL) isoform A2	25.6745	30.49	8	2	8	20	305	32.3181	6.04932
300649192	unnamed protein product	25.317	29.73	8	2	9	16	481	53.266	7.23975
17473863	putative heat-shock protein	22.9507	28.76	8	2	26	25	831	91.6533	5.18604
75311394	RecName: Full=Probable fructokinase-2	21.4694	31.91	8	2	22	24	329	35.8701	5.03369
332192250	glutamate:glyoxylate aminotransferase	20.0755	16.78	8	2	5	10	441	48.5189	8.30908
75335242	RecName: Full=Probable fructokinase-3	17.22	43.19	8	2	22	23	345	37.6041	5.75732
8778393	F16A14.17	16.522	43.46	8	2	6	11	191	21.0423	5.70654
3929368	RecName: Full=Serine/arginine-rich-splicing factor SR34; Short=At-SR34; Short=At-SRp34; Short=AtSR34; AltName: Full=Pre-mRNA-splicing factor SF2; AltName: Full=SR1 protein	15.4451	42.24	8	2	24	18	303	33.7091	11.063
13124263	RecName: Full=Peroxisomal (S)-2-hydroxy-acid oxidase GLO2; AltName: Full=Glycolate oxidase 1; Short=AtGLO2; Short=GOX 1; AltName: Full=Short chain alpha-hydroxy acid oxidase GLO2	14.4508	19.62	8	2	7	24	367	40.2812	8.96826
134104574	Chain A, Crystal Structure Of O-Acetylserine Sulfhydrylase From Arabidopsis Thaliana In Complex With C-Terminal Peptide From Arabidopsis Serine Acetyltransferase	12.4367	24.38	8	2	6	10	320	33.5816	6.13818
222424303	AT1G70580	11.1774	21.41	8	2	7	8	481	53.384	6.69775
75161490	RecName: Full=Chaperone protein ClpB4, mitochondrial; AltName: Full=ATP-dependent Clp protease ATP-binding subunit ClpB homolog 4; AltName: Full=Casein lytic proteinase B4; Flags: Precursor	11.0374	27.7	8	2	26	24	964	108.595	6.97607
332189357	Pre-mRNA-splicing factor SF2	10.7267	32.63	8	2	8	10	285	31.948	10.5356
75263839	RecName: Full=UDP-glucose 6-dehydrogenase 3; Short=UDP-Glc dehydrogenase 3; Short=UDP-GlcDH 3; Short=UDPGDH 3; AltName: Full=At-UGD3	10.4648	8.33	8	2	4	8	480	53.0833	6.03662
300653748	unnamed protein product	10.1842	45.93	8	2	23	20	442	47.1052	7.94287
1402894	adenine phosphoribosyltransferase	9.08183	33.85	8	2	4	21	192	21.0131	5.94775
6730738	unknown protein; 52184-57536	7.77462	20.5	8	2	28	27	1073	118.897	6.82959
75313298	RecName: Full=Elongation factor 1-beta 2; Short=EF-1-beta 2; AltName: Full=Elongation factor 1-beta' 2; Short=EF-1-beta' 2; AltName: Full=Elongation factor 1B-alpha 2; AltName: Full=eEF-1B alpha 2	6.62442	15.18	8	2	3	9	224	24.1859	4.56396
84028935	RecName: Full=Elongation factor 1-beta 1; Short=EF-1-beta 1; AltName: Full=Elongation factor 1-beta' 1; Short=EF-1-beta' 1; AltName: Full=Elongation factor 1B-alpha 1; AltName: Full=eEF-1B alpha 1	6.35131	21.49	8	2	7	10	228	24.7733	4.69092
300653988	unnamed protein product	5.98099	29.01	8	2	5	6	324	34.2599	5.33838
5815235	splicing factor SR1	5.40311	31.92	8	2	9	13	307	34.0942	11.0483
13626393	RecName: Full=Probable elongation factor 1-gamma 2; Short=EF-1-gamma 2; AltName: Full=eEF-1B gamma 2	5.25526	17.43	8	2	6	27	413	46.3704	5.70654
332641596	ubiquitin carboxyl-terminal hydrolase 13	5.14536	19.84	8	2	27	29	1114	130.439	5.57959
21542441	RecName: Full=60S ribosomal protein L11-1; AltName: Full=L16A	4.65385	28.02	8	2	7	7	182	20.818	9.92041
23503072	RecName: Full=Eukaryotic translation initiation factor 3 subunit I; Short=eIF3i; AltName: Full=Eukaryotic translation initiation factor 3 subunit 2; AltName: Full=TGF-beta receptor-interacting protein 1; Short=TRIP-1; AltName: Full=eIF-3-beta; AltName: Full=eIF3 p36	4.51797	20.43	8	2	5	7	328	36.3655	6.99072
12643285	RecName: Full=Cysteine synthase, chloroplastic/chromoplastic; AltName: Full=At.OAS.7-4; AltName: Full=Beta-substituted Ala synthase 2;1; Short=ARAth-Bsas2;1; AltName: Full=CSase B; Short=AtCS-B; Short=CS-B; AltName: Full=O-acetylserine (thiol)-lyase; AltName: Full=O-acetylserine sulfhydrylase; AltName: Full=OAS-TL B; AltName: Full=cpACS1; Flags: Precursor	4.51045	16.07	8	2	4	6	392	41.6299	8.01611
75313472	RecName: Full=Probable fructokinase-1	4.2244	24	8	2	7	20	325	35.2532	5.49072
149242531	Chain E, The Structure Of A Plant Photosystem I Supercomplex At 3.4 Angstrom Resolution	3.63459	41.94	8	2	2	4	62	7.11178	9.62744
332006380	cysteine synthase D2	2.75575	33.76	8	2	6	11	237	25.0875	6.354
24030202	putative photosystem I subunit PSI-E protein	2.1374	34.75	8	2	5	6	141	14.7557	9.92041
27754711	putative elongation factor 1B alpha-subunit, partial	1.75515	14.29	8	2	3	6	210	22.7442	4.64014
166649	calmodulin-1, partial	80.5109	61.76	7	2	5	27	136	15.3433	4.36084
13124706	RecName: Full=Aconitate hydratase 1; Short=Aconitase 1; AltName: Full=Citrate hydro-lyase 1	53.5815	24.28	7	2	29	36	898	98.0897	6.40479
21593678	cytochrome c, putative	23.8682	28.01	7	2	7	16	307	33.6149	6.12549
2191146	MAP Kinase	22.9224	26.27	7	2	7	13	354	40.3002	5.70654
75334547	RecName: Full=Ubiquitin-conjugating enzyme E2 36; AltName: Full=Ubiquitin carrier protein 36	19.6366	22.22	7	2	2	6	153	17.209	7.34229
21593071	reversibly glycosylated polypeptide-3	19.0122	30.28	7	2	7	18	360	40.9326	6.55127
18086404	At1g15690/F7H2_3	18.2631	14.55	7	2	8	17	770	80.7668	5.40186
75263261	RecName: Full=UDP-glucose 6-dehydrogenase 1; Short=UDP-Glc dehydrogenase 1; Short=UDP-GlcDH 1; Short=UDPGDH 1; AltName: Full=At-UGD1	17.0869	16.63	7	2	6	11	481	52.9382	6.17627
332660656	peptidylprolyl isomerase	16.0214	28.05	7	2	29	32	820	92.7995	11.9565
510240	RNA binding protein, partial	15.7334	10.97	7	2	3	8	310	33.9373	4.85596
4996361	polyprotein	14.0602	8.81	7	2	7	10	1431	160.055	9.34912
12644076	RecName: Full=Nucleoside diphosphate kinase II, chloroplastic; Short=NDK II; Short=NDP kinase II; Short=NDPK II; Short=NDPK Ia; Flags: Precursor	13.6741	33.77	7	2	6	21	231	25.5342	8.95361
108385436	At3g63410	13.4585	19.82	7	2	4	8	338	37.9447	9.1001
21593831	1-D-deoxyxylulose 5-phosphate synthase, putative	13.0482	13.22	7	2	6	16	628	68.2667	8.03076
9755723	valine--tRNA ligase-like protein	10.5118	18.85	7	2	29	39	1093	122.608	5.84619
227202840	AT3G63410	10.4055	22.11	7	2	5	7	303	34.0846	9.24658
21553996	putative chloroplast inner envelope protein	9.37185	31.95	7	2	7	8	338	37.9627	9.17334
13431553	RecName: Full=Coproporphyrinogen-III oxidase 1, chloroplastic; Short=AtCPO-I; Short=Coprogen oxidase; Short=Coproporphyrinogenase; AltName: Full=Protein LESION INITIATION 2; Flags: Precursor	9.0738	30.31	7	2	8	8	386	43.7687	6.69775
332644501	cysteine proteinases superfamily protein	9.04778	16.81	7	2	5	8	357	39.4595	6.68311
6967097	cysteine protease-like protein	7.17594	15.12	7	2	6	10	377	41.8086	6.82959
75334962	RecName: Full=Ras-related protein RABH1e; Short=AtRABH1e	6.7541	42.03	7	2	8	10	207	23.1189	7.89893
145712831	nucleoside diphosphate kinase 2, partial	6.6491	22.66	7	2	4	11	203	22.3566	9.30518
21593316	60S acidic ribosomal protein P0-C	5.82738	20.74	7	2	5	10	323	34.368	5.22412
21553756	zinc finger protein-like	5.60438	20.89	7	2	6	15	493	54.0536	4.71631
20137460	RecName: Full=14-3-3-like protein GF14 iota; AltName: Full=General regulatory factor 12	4.8623	19.03	7	2	4	15	268	30.526	4.88135
125987782	RecName: Full=Serine carboxypeptidase-like 40; Flags: Precursor	4.44741	18.53	7	2	6	7	502	56.2043	8.35303
227204143	AT1G57720	3.75653	15.86	7	2	7	8	391	43.9251	5.56689
9797752	Strong similarity to GF14 mu from Arabidopsis thaliana gb|AB011545 and is a member of the 14-3-3 protein PF|00244 family	3.65781	31.12	7	2	8	19	286	32.7773	5.05908
62950348	copper/zinc superoxide dismutase chaperone, partial	2.31878	25.23	7	2	4	4	218	23.0927	6.55127
75223298	RecName: Full=2-dehydro-3-deoxyphosphooctonate aldolase 2; AltName: Full=3-deoxy-D-manno-octulosonic acid 8-phosphate synthase; AltName: Full=KDO-8-phosphate synthase 2; Short=AtkdsA2; Short=KDO 8-P synthase; Short=KDOPS; AltName: Full=Phospho-2-dehydro-3-deoxyoctonate aldolase	0	28.52	7	2	7	9	291	31.6554	6.31592
20138142	RecName: Full=Probable glutathione peroxidase 2	0	43.2	7	2	4	6	169	18.9327	5.71924
332659868	Dihydrolipoamide succinyltransferase	0	15.33	7	2	7	8	463	49.957	9.08545
222424102	AT1G13440	658.855	45.86	6	2	22	329	338	36.848	7.18115
75308864	RecName: Full=Heat shock 70 kDa protein 18; AltName: Full=Heat shock protein 70-18; Short=AtHsp70-18; AltName: Full=Heat-shock protein 70T-1	114.679	48.95	6	2	22	57	617	68.3137	5.35107
21553671	glutamine synthetase, putative	72.0256	17.28	6	2	6	36	353	38.8836	6.45557
20260384	similar to NADP-specific isocitrate dehydrogenase	57.5778	21.22	6	2	8	26	410	45.7031	6.56592
73917650	RecName: Full=Phosphoenolpyruvate carboxylase 2; Short=AtPPC2; Short=PEPC 2; Short=PEPCase 2	35.6742	25.65	6	2	29	50	963	109.684	5.79541
75313518	RecName: Full=Probable fructose-bisphosphate aldolase 1, chloroplastic; Flags: Precursor	27.0631	38.1	6	2	24	34	399	42.9039	6.58057
110808204	RecName: Full=Succinate dehydrogenase [ubiquinone] iron-sulfur subunit 1, mitochondrial; AltName: Full=Iron-sulfur subunit of complex II; Short=Ip; Flags: Precursor	23.7005	22.58	6	2	4	10	279	31.1506	8.44092
21592931	phosphoserine aminotransferase	21.8277	27.67	6	2	8	13	430	47.2831	8.06006
3746071	putative GTP-binding protein	21.6345	36.14	6	2	22	49	664	72.1302	6.85889
332658129	tubulin alpha-6 chain	21.3621	21.55	6	2	9	15	427	47.2049	8.08936
152149572	Chain B, Crystal Structure Of Ll-diaminopimelate Aminotransferase From Arabidopsis Thaliana	20.1281	16.2	6	2	6	13	432	47.2442	7.09326
12644069	RecName: Full=Spermidine synthase 2; Short=SPDSY 2; AltName: Full=Putrescine aminopropyltransferase 2	19.6747	16.18	6	2	3	9	340	37.1164	4.84326
68566305	RecName: Full=Dynamin-related protein 1B; AltName: Full=Dynamin-like protein B	19.222	31.48	6	2	23	27	610	68.0415	7.76709
300633887	unnamed protein product	18.057	28.57	6	2	22	15	700	77.2702	6.59521
16974437	At1g02500/T14P4_22	18.0542	35.05	6	2	9	22	368	40.446	8.66064
332198043	ubiquitin-conjugating enzyme E2 35	16.3327	33.12	6	2	3	8	154	17.3371	8.11865
374095456	RecName: Full=Villin-3	16.0094	29.53	6	2	29	25	965	106.283	5.84619
332642429	putative serine/threonine protein kinase	15.9012	26.92	6	2	6	13	364	39.5374	8.80713
332641520	eukaryotic translation initiation factor 3G1	15.2519	50	6	2	22	19	294	32.6944	8.22119
332003570	eukaryotic translation initiation factor 3G2	15.0906	42.21	6	2	24	22	308	34.6663	7.98682
124372	RecName: Full=Acetolactate synthase, chloroplastic; Short=AtALS; AltName: Full=Acetohydroxy-acid synthase; AltName: Full=Protein CHLORSULFURON RESISTANT 1; Flags: Precursor	14.2333	16.57	6	2	7	10	670	72.5392	6.65381
122064253	RecName: Full=Isocitrate dehydrogenase [NAD] regulatory subunit 1, mitochondrial; AltName: Full=IDH-I; AltName: Full=Isocitric dehydrogenase 1; AltName: Full=NAD(+)-specific ICDH 1; Flags: Precursor	13.9059	37.87	6	2	20	20	367	39.6015	8.1333
125662843	copper zinc superoxide dismutase	13.4023	25	6	2	2	12	152	15.1223	5.60498
17368893	RecName: Full=Putative 4-hydroxy-4-methyl-2-oxoglutarate aldolase 2; Short=HMG aldolase 2; AltName: Full=Oxaloacetate decarboxylase; Short=OAA decarboxylase; AltName: Full=Regulator of ribonuclease activity homolog 2; AltName: Full=RraA-like protein 2	12.9578	48.8	6	2	5	13	166	17.8092	5.57959
75313459	RecName: Full=Phosphoserine aminotransferase 2, chloroplastic; Short=AtPSAT2; Flags: Precursor	12.1928	20.62	6	2	9	19	422	46.6037	8.06006
330254637	delta1-pyrroline-5-carboxylate synthase 1	11.6451	18.49	6	2	22	14	714	77.3885	6.23975
28558168	RecName: Full=26S protease regulatory subunit 6B homolog; AltName: Full=26S protease subunit 6B homolog; AltName: Full=26S proteasome AAA-ATPase subunit RPT3; AltName: Full=Protein BMAA insensitive morphology 409; AltName: Full=Regulatory particle triple-A ATPase subunit 3	11.5464	31.13	6	2	9	15	408	45.7226	5.60498
67461077	RecName: Full=Putative rRNA 2'-O-methyltransferase fibrillarin 3; AltName: Full=Fibrillarin-like protein 3; AltName: Full=Histone-glutamine methyltransferase	10.8447	28.42	6	2	5	12	292	31.6863	9.18799
118573089	RecName: Full=Pyruvate dehydrogenase E1 component subunit alpha-2, mitochondrial; Short=PDHE1-A; AltName: Full=Protein IAA-CONJUGATE-RESISTANT 4; Flags: Precursor	10.4093	38.42	6	2	25	21	393	43.3308	7.91357
75161392	RecName: Full=Presequence protease 2, chloroplastic/mitochondrial; Short=AtPreP2; Short=PreP 2; AltName: Full=Zinc metalloprotease 2; Short=AtZnMP2; Flags: Precursor	9.78857	21.67	6	2	23	16	1080	121.055	5.49072
1673365	mitochondrial tRNA-Ala synthetase	9.71283	15.55	6	2	22	21	1003	110.463	6.45557
332644709	glycosyl hydrolase family protein	9.53453	14.14	6	2	6	10	608	66.2667	5.35107
15010708	AT3g44110/F26G5_60	9.47939	20.48	6	2	8	18	420	46.4139	6.354
26454676	RecName: Full=ADP,ATP carrier protein 2, chloroplastic; AltName: Full=ADP/ATP translocase 2; AltName: Full=Adenine nucleotide translocase 2; Flags: Precursor	9.14155	23.14	6	2	7	14	618	67.4858	9.48096
3421070	20S proteasome subunit PAA1	9.08408	26.02	6	2	5	6	246	27.2067	5.35107
75333344	RecName: Full=Guanine nucleotide-binding protein subunit beta-like protein B; AltName: Full=Receptor for activated C kinase 1B	8.60695	26.07	6	2	6	9	326	35.778	7.10791
330254634	delta1-pyrroline-5-carboxylate synthase 1	8.38237	14.33	6	2	7	11	614	66.7178	5.93506
227202846	AT1G18080	8.20479	38.77	6	2	9	10	276	30.5206	8.30908
3746809	adenylate kinase	7.73075	47.15	6	2	23	19	246	26.917	8.11865
7270317	putative protein	7.39256	22.77	6	2	8	11	426	46.6112	6.78564
330252050	Basic-leucine zipper (bZIP) transcription factor family protein	7.05509	32.57	6	2	22	19	525	57.0007	8.646
332192926	hydrolase-like protein	6.69703	13.04	6	2	4	9	391	42.6541	9.80322
4678309	small GTP-binding protein-like (fragment), partial	6.33131	55.36	6	2	8	10	224	24.9807	6.34131
17473582	GDP dissociation inhibitor	6.27988	44.94	6	2	27	28	445	49.7699	5.97314
332191506	protein phosphatase 2A, regulatory subunit PR55	6.17245	11.4	6	2	6	13	500	56.1406	5.8208
300633889	unnamed protein product	5.91294	24.54	6	2	22	15	701	76.6111	7.92822
21593440	guanine nucleotide-binding protein, putative	5.72563	29.75	6	2	8	11	326	35.8001	7.41553
25091521	RecName: Full=Villin-2	5.6425	13.73	6	2	20	17	976	107.776	5.2876
330254107	MMS ZWEI-like protein 3	5.5326	27.78	6	2	3	5	144	16.3711	7.03467
12229902	RecName: Full=Proteasome subunit alpha type-6-B; AltName: Full=20S proteasome subunit alpha A-2; AltName: Full=Proteasome subunit alpha type-1	5.24096	19.51	6	2	4	9	246	27.3328	6.0874
21593204	phosphoprotein phosphatase 2A isoform 4	5.12035	18.12	6	2	4	9	298	33.8854	5.79541
332004120	putative 3-hydroxyacyl-[acyl-carrier-protein] dehydratase	5.08524	23.74	6	2	3	8	219	24.1076	9.26123
330252048	Basic-leucine zipper (bZIP) transcription factor family protein	5.08444	24.86	6	2	23	19	519	56.2913	8.45557
125991827	RecName: Full=Cysteine proteinase inhibitor 1; Short=AtCYS-1	4.91546	34.65	6	2	3	6	101	11.2487	5.22412
332189359	beta glucosidase 11	4.58816	11.28	6	2	3	7	470	52.5481	6.23975
288558823	RecName: Full=Proteasome subunit beta type-3-A; AltName: Full=20S proteasome beta subunit C-1; AltName: Full=Proteasome component T	4.57714	16.18	6	2	3	7	204	22.7835	5.46533
21537242	unknown	4.47107	26.55	6	2	7	8	275	29.9524	7.59131
9955568	DNA gyrase subunit B-like protein	4.43427	18.16	6	2	22	31	760	84.2159	8.66064
24899735	cysteine proteinase inhibitor, putative 1	4.41971	27.36	6	2	4	6	201	22.4355	6.39209
226192652	Chain A, Arabidopsis Thaliana Acetohydroxyacid Synthase In Complex With Monosulfuron-ester	4.26982	7.36	6	2	3	4	584	63.7057	5.73193
3421107	20S proteasome beta subunit PBC1	4.23604	37.14	6	2	2	4	70	7.75583	8.80713
300658776	unnamed protein product	4.2318	20.15	6	2	22	14	670	72.5382	6.771
12229807	RecName: Full=Glutamate dehydrogenase 1; Short=GDH 1	4.1468	19.95	6	2	7	10	411	44.496	6.85889
330254384	Neutral/alkaline non-lysosomal ceramidase	4.12095	22.73	6	2	22	15	792	87.3454	8.42627
41019511	RecName: Full=Cysteine synthase, mitochondrial; AltName: Full=Beta-substituted Ala synthase 2;2; Short=ARAth-Bsas2;2; AltName: Full=CSase C; Short=AtCS-C; Short=CS-C; AltName: Full=O-acetylserine (thiol)-lyase; AltName: Full=O-acetylserine sulfhydrylase; AltName: Full=OAS-TL C; Flags: Precursor	3.85846	39.07	6	2	25	22	430	45.7856	8.17725
332642681	zinc metalloprotease pitrilysin subfamily A	3.76933	18.9	6	2	25	20	1069	119.684	5.63037
334302895	RecName: Full=Isopentenyl-diphosphate Delta-isomerase I, chloroplastic; AltName: Full=Isopentenyl pyrophosphate isomerase I; Short=IPP isomerase I; Flags: Precursor	3.65836	31.62	6	2	7	10	291	33.1929	6.02393
2289095	WD-40 repeat protein	3.60243	32.42	6	2	8	13	327	35.7572	7.7085
39931631	RecName: Full=Fumarate hydratase 2, chloroplastic; Short=Fumarase 2; Flags: Precursor	2.34756	21.84	6	2	7	10	499	54.0494	6.32861
227286709	unnamed protein product	1.9833	23.74	6	2	3	4	219	24.1216	9.26123
2511588	multicatalytic endopeptidase complex, proteasome component, alpha subunit, partial	1.98154	25.31	6	2	3	3	245	27.1458	5.85889
1346759	RecName: Full=Serine/threonine-protein phosphatase PP1 isozyme 5	1.89947	25.96	6	2	6	9	312	35.4956	5.26221
421855	alanine-tRNA ligase (EC 6.1.1.7) - Arabidopsis thaliana (fragment)	1.88707	16.08	6	2	9	10	989	108.992	6.31592
431266	ubiquitin conjugating enzyme	1.80653	20.86	6	2	4	6	187	21.2649	4.38623
218086823	unnamed protein product, partial	1.63309	5.29	6	2	2	1	227	25.3252	4.89404
21593040	multicatalytic endopeptidase complex alpha chain	0	36.4	6	2	6	11	250	27.3344	7.37158
298108847	indole-3-acetic acid inducible 34	0	18.38	6	2	3	3	185	21.4495	6.99072
7268175	light induced protein like	0	16.04	6	2	5	7	318	34.5237	9.46631
20455492	RecName: Full=Glyceraldehyde-3-phosphate dehydrogenase GAPC1, cytosolic; AltName: Full=NAD-dependent glyceraldehydephosphate dehydrogenase C subunit 1	522.357	40.83	5	2	22	252	338	36.8911	7.12256
119350	RecName: Full=Bifunctional enolase 2/transcriptional activator; AltName: Full=2-phospho-D-glycerate hydro-lyase 2; AltName: Full=2-phosphoglycerate dehydratase 2; AltName: Full=LOW EXPRESSION OF OSMOTICALLY RESPONSIVE GENES 1	221.934	29.95	5	2	25	112	444	47.6893	5.77002
332278232	RecName: Full=Phosphoglycerate kinase 2, chloroplastic; Flags: Precursor	133.194	30.13	5	2	22	116	478	49.9078	8.26514
75333652	RecName: Full=Eukaryotic initiation factor 4A-3; Short=eIF-4A-3; AltName: Full=ATP-dependent RNA helicase eIF4A-3; AltName: Full=DEAD-box ATP-dependent RNA helicase 23	96.4878	37.92	5	2	28	54	414	46.7408	5.32568
267077	RecName: Full=Tubulin beta-5 chain; AltName: Full=Beta-5-tubulin	62.4642	30.73	5	2	24	64	449	50.31	4.76709
10178220	RuBisCO subunit binding-protein beta subunit precursor; chaperonin, 60 kDa	57.1621	20.47	5	2	9	32	596	63.1183	5.87158
75264397	RecName: Full=NADP-dependent malic enzyme 2; Short=AtNADP-ME2; Short=NADP-malic enzyme 2	56.7125	22.11	5	2	20	21	588	64.3722	6.41748
300641209	unnamed protein product	55.8175	24.89	5	2	36	57	2254	251.224	6.49365
3869251	ferredoxin-dependent glutamate synthase precursor	37.0751	26.51	5	2	27	46	1622	176.811	6.45557
75219626	RecName: Full=ADP,ATP carrier protein 3, mitochondrial; AltName: Full=ADP/ATP translocase 3; AltName: Full=Adenine nucleotide translocator 3; Short=ANT 3; Flags: Precursor	29.2594	32.98	5	2	22	36	379	40.6923	9.77393
9293896	unnamed protein product	29.2275	29.74	5	2	34	55	1298	144.981	5.68115
7076784	2-oxoglutarate dehydrogenase, E1 subunit-like protein	26.9159	26.46	5	2	27	23	1009	114.147	7.13721
332660036	tetratricopeptide repeat domain protein	26.721	21.11	5	2	28	43	1819	198.992	6.16357
21536525	dihydrolipoamide S-acetyltransferase, putative	24.1722	28.66	5	2	8	16	464	48.2956	8.79248
591402100	glycosyltransferase, partial	23.9803	23.23	5	2	22	30	637	69.2776	6.7417
9755653	TCP-1 chaperonin-like protein	22.8884	22.22	5	2	20	22	540	59.372	6.3667
332004040	peroxisomal NAD-malate dehydrogenase 2	21.9006	23.12	5	2	7	13	333	34.9534	7.66455
12320927	ABC transporter, putative	20.9255	20.64	5	2	24	39	1434	162.638	7.03467
21592829	putative NADPH dependent mannose 6-phosphate reductase	18.691	15.21	5	2	4	13	309	34.9399	6.23975
20197482	putative WD-40 repeat protein, MSI4	18.4474	16.41	5	2	7	16	457	50.6151	6.03662
332193466	ATP-dependent Clp protease	17.5151	24.39	5	2	22	18	656	71.4958	8.66064
7529732	putative protein	17.279	13.47	5	2	26	28	1314	146.414	5.41455
332190654	starch synthase 3	16.97	19.84	5	2	26	22	1094	124.152	6.75635
110740617	putative mitochondrial processing peptidase, partial	16.1411	25.11	5	2	8	16	462	51.4982	6.07471
332643574	pyruvate kinase	15.724	30.58	5	2	20	19	497	53.7409	7.38623
1448917	threonine synthase, partial	15.6301	14.67	5	2	5	10	525	57.651	7.41553
332195403	hypersensitive to PI starvation 4	15.6265	15.74	5	2	39	54	2655	299.408	8.39697
384482531	Chain P, Crystal Structure Of (s)-ureidoglycine Aminohydrolase From Arabidopsis Thaliana In Complex With Its Substrate, (s)-ureidoglycine	14.6834	16.92	5	2	3	8	266	30.1773	6.7417
75265965	RecName: Full=V-type proton ATPase subunit a2; Short=V-ATPase subunit a2; AltName: Full=V-type proton ATPase 95 kDa subunit a isoform 2; Short=V-ATPase 95 kDa isoform a2; AltName: Full=Vacuolar H(+)-ATPase subunit a isoform 2; AltName: Full=Vacuolar proton pump subunit a2; AltName: Full=Vacuolar proton translocating ATPase 95 kDa subunit a isoform 2	14.2911	17.54	5	2	7	22	821	93.0454	5.5415
2317729	reversibly glycosylated polypeptide-1	14.2429	30.81	5	2	9	14	357	40.6785	5.92236
75200780	RecName: Full=Glyceraldehyde-3-phosphate dehydrogenase GAPCP1, chloroplastic; AltName: Full=Glyceraldehyde-3-phosphate dehydrogenase of plastid 1; AltName: Full=NAD-dependent glyceraldehydephosphate dehydrogenase chloroplastic 1; Flags: Precursor	13.9236	39.1	5	2	22	16	422	44.8029	8.63135
332193952	AAA-type ATPase family protein	13.7854	30.45	5	2	6	11	335	37.5485	8.20654
15825883	Chain B, Structure Of Threonine Synthase From Arabidopsis Thaliana	13.717	10.7	5	2	4	9	486	53.0002	6.37939
222424842	AT4G33030, partial	13.717	17.17	5	2	5	9	297	33.2668	7.09326
21592875	ferredoxin--NADP+ reductase-like protein	13.5841	43.39	5	2	26	28	378	42.3695	8.70459
21554945	ribosomal protein L9, putative	13.4692	43.81	5	2	8	9	194	22.0268	9.45166
227204505	AT3G02090	13.1365	19.17	5	2	6	13	480	53.6924	6.16357
257711199	unnamed protein product	13.0502	21.42	5	2	25	20	985	109.096	5.88428
332003941	pyruvate kinase	12.7007	24.71	5	2	9	22	510	54.9414	6.29053
21593201	putative RNA-binding protein	12.5943	25.4	5	2	9	13	378	42.5749	7.91357
21553354	glycine-rich RNA binding protein 7	12.471	58.29	5	2	8	15	175	16.8756	6.15088
5059115	OPDA-reductase homolog	12.3672	24.55	5	2	8	14	391	42.8175	7.59131
14334740	putative fructose bisphosphate aldolase	12.0039	27.82	5	2	8	31	399	42.8619	6.93213
75097537	RecName: Full=UDP-arabinopyranose mutase 3; AltName: Full=Reversibly glycosylated polypeptide 3; Short=AtRGP3; AltName: Full=UDP-L-arabinose mutase 3	11.9091	25.97	5	2	8	22	362	41.2545	5.60498
330252057	putative mannose-6P reductase	11.8844	22.98	5	2	6	18	309	34.9969	5.94775
18206253	RecName: Full=Eukaryotic peptide chain release factor subunit 1-2; Short=Eukaryotic release factor 1-2; Short=eRF1-2; AltName: Full=Omnipotent suppressor protein 1 homolog 2; Short=SUP1 homolog 2	11.8515	22.35	5	2	7	11	434	48.9106	5.35107
332004041	peroxisomal NAD-malate dehydrogenase 2	11.6593	26.9	5	2	20	13	342	36.3219	8.83643
298554165	unnamed protein product	11.6007	20.37	5	2	7	10	599	67.3434	7.18115
2599092	WD-40 repeat protein MSI4	11.576	21.01	5	2	9	14	457	50.5791	6.12549
27311909	zeaxanthin epoxidase precursor	11.5599	33	5	2	22	17	503	54.9782	7.45947
7769870	F12M16.16	11.5124	24.86	5	2	7	10	358	39.451	9.65674
166898083	RecName: Full=3-phosphoshikimate 1-carboxyvinyltransferase, chloroplastic; AltName: Full=5-enolpyruvylshikimate-3-phosphate synthase; Short=EPSP synthase; Flags: Precursor	11.4946	26.92	5	2	9	17	520	55.6985	6.69775
13096098	fructose-6-phosphate 2-kinase/fructose-2,6-bisphosphatase	11.1566	27.96	5	2	27	29	744	82.463	6.40479
21537178	xylose isomerase	10.5363	27.67	5	2	7	10	477	53.6404	5.78271
6690395	phosphoglucose isomerase precursor	10.4891	24.02	5	2	22	20	612	67.1074	6.0874
332657113	ferredoxin--NADP reductase, root isozyme 1	10.4272	36.29	5	2	22	15	350	39.2988	8.22119
22096367	RecName: Full=60S ribosomal protein L9-1	10.038	50.52	5	2	9	11	194	22.0039	9.45166
18086486	AT5g45510/MFC19_18	9.976	20.88	5	2	29	26	1202	135.73	5.36377
410591656	RecName: Full=Starch synthase 3, chloroplastic/amyloplastic; Short=AtSS3; AltName: Full=Soluble starch synthase III; Flags: Precursor	9.82966	16.51	5	2	22	15	1042	118.438	6.52197
75171768	RecName: Full=Ultraviolet-B receptor UVR8; AltName: Full=Protein UV-B RESISTANCE 8; AltName: Full=RCC1 domain-containing protein UVR8	9.70079	18.41	5	2	6	8	440	47.089	5.74463
296525444	unnamed protein product	9.62384	41.76	5	2	22	16	443	49.381	6.21436
295422005	unnamed protein product	9.52508	22.48	5	2	8	14	467	51.7747	8.90967
24209881	aminopeptidase P	9.48509	20.03	5	2	8	17	644	71.8348	5.31299
390980939	Chain B, Structure Of Bifunctional Dapa Aminotransferase-Dtb Synthetase From Arabidopsis Thaliana Bound To Dethiobiotin (Dtb).	9.16727	9.75	5	2	8	13	831	91.2652	6.52197
332197619	V-type proton ATPase proteolipid subunit c4	9.11116	31	5	2	3	6	200	20.5207	7.84033
75215971	RecName: Full=Prohibitin-2, mitochondrial; Short=Atphb2	8.84	33.92	5	2	8	10	286	31.791	9.39307
1848291	LON protease homolog	8.07019	24.65	5	2	22	25	941	104.037	5.68115
332010030	evolutionarily conserved C-terminal region 3 protein	8.01336	25.15	5	2	22	16	493	54.9501	8.1333
257345944	unnamed protein product	7.7457	12.44	5	2	9	14	1294	143.371	7.73779
330252056	putative NADPH dependent mannose 6-phosphate reductase	7.67861	15.21	5	2	4	9	309	34.988	6.62451
22655146	magnesium chelatase subunit of protochlorophyllide reductase	7.48742	15.55	5	2	7	14	418	46.0988	5.50342
332003658	ubiquitin carboxyl-terminal hydrolase 12	7.35811	14.42	5	2	20	16	985	115.079	5.68115
332661494	peptidase M20/M25/M40 family protein	7.35687	32.33	5	2	20	16	430	47.7095	6.354
1616787	pyruvate decarboxylase	7.26649	13.51	5	2	6	13	607	65.841	6.03662
62321064	floral homeotic protein, AGL9, partial	7.04722	28.26	5	2	2	5	138	15.9118	5.24951
75171698	RecName: Full=Protein WEAK CHLOROPLAST MOVEMENT UNDER BLUE LIGHT-like 3; Short=Protein WEL3	7.02836	39.01	5	2	23	39	751	84.4727	4.98291
222424827	AT4G34350, partial	6.82356	12.57	5	2	6	7	358	40.4165	5.30029
75308805	RecName: Full=Probable histone H2A.1; AltName: Full=HTA10	6.59408	32.58	5	2	4	5	132	13.9256	10.0962
25452975	RecName: Full=Glucose-6-phosphate 1-dehydrogenase 3, chloroplastic; Short=G6PD3; Short=G6PDH3; Flags: Precursor	6.23298	25.88	5	2	22	13	599	67.3164	7.18115
75337900	RecName: Full=26S proteasome regulatory subunit 4 homolog A; AltName: Full=26S proteasome AAA-ATPase subunit RPT2a; AltName: Full=26S proteasome subunit 4 homolog A; AltName: Full=Protein HALTED ROOT; AltName: Full=Regulatory particle triple-A ATPase subunit 2a	6.14971	25.96	5	2	8	9	443	49.339	6.21436
51970298	unnamed protein product	5.97265	13.87	5	2	8	11	714	77.9093	8.98291
332641269	60S ribosomal protein L4-1	5.60571	17.78	5	2	7	15	405	44.545	10.3745
3850621	putative RNA binding protein	5.37324	20.05	5	2	5	7	374	42.1318	7.91357
13449296	NADH dehydrogenase subunit 9 (mitochondrion)	5.07435	24.74	5	2	5	9	190	22.6733	8.00146
468526	Thioredoxin reductase	4.93392	23.19	5	2	5	6	332	35.306	5.98584
332661117	ankyrin repeat domain-containing protein 2	4.91933	15.43	5	2	4	6	350	38.0324	4.64014
379318634	Chain D, Crystal Structure Of The W285f Mutant Of Uvb-resistance Protein Uvr8	4.8348	20	5	2	5	5	370	39.7675	6.30322
197941024	NADH dehydrogenase subunit 7 (mitochondrion)	4.78533	29.95	5	2	22	13	394	44.9848	7.12256
41019517	RecName: Full=NADH dehydrogenase [ubiquinone] iron-sulfur protein 3; AltName: Full=NADH dehydrogenase subunit 9	4.66662	23.68	5	2	4	5	190	22.8654	7.44482
21263610	RecName: Full=Formate dehydrogenase, mitochondrial; AltName: Full=NAD-dependent formate dehydrogenase; Short=FDH; Flags: Precursor	4.54935	16.93	5	2	8	12	384	42.3826	7.50342
12643432	RecName: Full=V-type proton ATPase subunit E1; Short=V-ATPase subunit E1; AltName: Full=Protein EMBRYO DEFECTIVE 2448; AltName: Full=Vacuolar H(+)-ATPase subunit E isoform 1; AltName: Full=Vacuolar proton pump subunit E1	4.53159	36.09	5	2	7	12	230	26.0437	6.40479
12230482	RecName: Full=Phosphoenolpyruvate carboxykinase [ATP]; Short=PEP carboxykinase; Short=PEPCK	4.37234	24.59	5	2	22	15	671	73.3587	7.07861
332198104	uncharacterized protein AT1G79270	4.08059	7.95	5	2	5	12	528	59.5118	6.69775
21536526	GTP binding protein, putative	3.90878	24.27	5	2	6	8	206	23.0574	5.19873
153799816	NADH dehydrogenase subunit 9, partial (mitochondrion)	3.81403	26.7	5	2	5	13	176	20.9786	8.00146
14916987	RecName: Full=Glucose-1-phosphate adenylyltransferase large subunit 1, chloroplastic; AltName: Full=ADP-glucose pyrophosphorylase; AltName: Full=ADP-glucose synthase; AltName: Full=AGPase S; AltName: Full=Alpha-D-glucose-1-phosphate adenyl transferase; Flags: Precursor	3.7549	19.54	5	2	9	12	522	57.6377	7.91357
75336159	RecName: Full=26S protease regulatory subunit S10B homolog B; AltName: Full=26S proteasome AAA-ATPase subunit RPT4b; AltName: Full=26S proteasome subunit S10B homolog B; AltName: Full=Regulatory particle triple-A ATPase subunit 4b	3.64221	36.09	5	2	22	17	399	44.7274	8.19189
332646145	putative galactinol--sucrose galactosyltransferase 2	3.23392	23.72	5	2	9	10	565	62.481	5.93506
227206146	AT5G14780	2.93395	34.98	5	2	8	10	223	25.0989	8.35303
332191526	basic transcription factor 3	2.6248	30.91	5	2	5	12	165	17.9353	7.25439
332005143	myb-related protein 1	2.62324	30.81	5	2	6	7	396	44.7842	6.63916
116831194	unknown, partial	2.36464	19.05	5	2	4	11	252	28.0455	6.29053
257340972	unnamed protein product	2.32826	13.14	5	2	22	17	1294	143.355	7.73779
27754473	putative glyceraldehyde-3-phosphate dehydrogenase	2.12311	19.29	5	2	7	14	420	44.7909	8.6167
45111598	unnamed protein product	1.9743	27.7	5	2	2	7	213	23.5502	5.74463
2511586	multicatalytic endopeptidase, partial	1.87445	4.49	5	2	2	1	267	29.1214	5.12256
332003989	thiamin diphosphate-binding fold (THDP-binding) domain-containing protein	1.73147	8.23	5	2	5	8	401	45.1925	5.78271
75274463	RecName: Full=Ras-related protein RABG3c; Short=AtRABG3c; AltName: Full=Ras-related protein Rab73; Short=AtRab73; AltName: Full=Ras-related protein Rab7D; Short=AtRab7D	1.71751	43.2	5	2	6	8	206	22.9515	5.51611
27808646	RecName: Full=Cytochrome b; AltName: Full=Complex III subunit 3; AltName: Full=Complex III subunit III; AltName: Full=Cytochrome b-c1 complex subunit 3; AltName: Full=Ubiquinol-cytochrome-c reductase complex cytochrome b subunit	0	5.09	5	2	2	3	393	44.2619	7.15186
12644032	RecName: Full=1-deoxy-D-xylulose 5-phosphate reductoisomerase, chloroplastic; Short=1-deoxyxylulose-5-phosphate reductoisomerase; Short=DXP reductoisomerase; AltName: Full=2-C-methyl-D-erythritol 4-phosphate synthase; AltName: Full=Protein PIGMENT-DEFECTIVE EMBRYO 129; Flags: Precursor	0	23.27	5	2	8	11	477	51.9312	7.04932
21593277	putative translation initiation factor eIF-2, gamma subunit	0	18.92	5	2	8	16	465	50.8931	8.66064
16323127	At1g17880/F2H15_10	0	35.15	5	2	6	8	165	17.9613	7.25439
38503417	RecName: Full=60S ribosomal protein L7-2	0	22.31	5	2	6	6	242	28.1535	9.93506
591401974	glycosyltransferase, partial	0	10.77	5	2	20	12	1031	119.323	8.45557
18206367	RecName: Full=Heat shock 70 kDa protein 3; AltName: Full=Heat shock cognate 70 kDa protein 3; AltName: Full=Heat shock cognate protein 70-3; Short=AtHsc70-3; AltName: Full=Heat shock protein 70-3; Short=AtHsp70-3	157.381	54.7	4	2	27	97	649	71.1032	5.07178
298541591	unnamed protein product	98.92	28.43	4	2	20	109	401	42.1214	5.68115
110736416	putative heat shock protein	61.3826	31.16	4	2	22	50	799	90.5365	5.38916
2373403	unnamed protein product, partial	59.0112	48.7	4	2	4	16	193	20.2516	9.45166
222423984	AT1G53310	56.4004	28.54	4	2	20	48	967	110.199	6.06201
28416715	At3g14940	46.0377	28.2	4	2	23	51	968	110.11	6.06201
9955556	peptidylprolyl isomerase-like protein	43.2358	14.67	4	2	2	43	259	28.4597	8.66064
16226653	AT4g38970/F19H22_70	41.8877	35.43	4	2	22	30	398	42.9151	7.28369
390132011	Fanconia anemia complementation group M-like protein	41.6266	27.75	4	2	28	58	1344	150.096	6.52197
332198106	nuclear pore anchor	38.0407	26.46	4	2	48	71	2094	237.086	5.08447
19883932	RecName: Full=ADP,ATP carrier protein 1, mitochondrial; AltName: Full=ADP/ATP translocase 1; AltName: Full=Adenine nucleotide translocator 1; Short=ANT 1; Flags: Precursor	29.6606	21.78	4	2	20	37	381	41.4494	9.83252
75334461	RecName: Full=Polyadenylate-binding protein 8; Short=PABP-8; Short=Poly(A)-binding protein 8	27.062	38.3	4	2	24	21	671	72.7332	7.53271
330255693	uncharacterized protein AT2G47010	26.5793	20.49	4	2	6	26	493	55.0149	6.52197
21618027	putative glyceraldehyde-3-phosphate dehydrogenase	22.9372	29.76	4	2	8	19	420	44.8319	8.6167
73919872	RecName: Full=3-ketoacyl-CoA thiolase 5, peroxisomal; AltName: Full=Acetyl-CoA acyltransferase 5; AltName: Full=Beta-ketothiolase 5; AltName: Full=Peroxisomal 3-oxoacyl-CoA thiolase 5; Flags: Precursor	19.9155	36.32	4	2	9	16	457	47.9255	7.40088
6056403	Hypothetical protein	19.5697	24.4	4	2	28	55	1254	138.079	8.1626
20197138	expressed protein	19.4763	18.18	4	2	4	13	451	50.2066	7.45947
332646843	Ras-related small GTP-binding family protein	19.2491	20.21	4	2	2	6	193	21.9254	7.04932
332008631	fumarate hydratase 2	19.1265	41.96	4	2	23	20	510	55.7304	7.35693
75266250	RecName: Full=Peptidyl-prolyl cis-trans isomerase CYP38, chloroplastic; Short=PPIase CYP38; AltName: Full=Rotamase CYP38; AltName: Full=Thylakoid lumen PPIase; Flags: Precursor	18.3057	40.05	4	2	24	18	437	47.9516	5.16064
426019688	RecName: Full=DNA polymerase epsilon catalytic subunit B; AltName: Full=DNA polymerase 2 b; Short=AtPOL2b; AltName: Full=DNA polymerase II subunit b; AltName: Full=Protein TILTED 2	17.5336	15.29	4	2	26	41	2138	244.836	6.90283
7268424	limonene cyclase like protein	15.8416	18.65	4	2	22	23	1024	118.546	8.80713
29427983	RecName: Full=Histidinol dehydrogenase, chloroplastic; Short=HDH; AltName: Full=Protein HISTIDINE BIOSYNTHESIS 8; Flags: Precursor	15.5962	22.32	4	2	20	12	466	50.2906	6.16357
330255753	protein disulfide-isomerase like 2-1	15.4934	19.4	4	2	6	9	335	36.5418	5.66846
27311923	aspartate--tRNA ligase - like protein	15.1206	34.07	4	2	9	17	405	46.1038	7.15186
39931311	RecName: Full=Fumarate hydratase 1, mitochondrial; Short=Fumarase 1; Flags: Precursor	15.0898	34.96	4	2	9	12	492	52.9661	7.88428
110737889	putative phragmoplastin	14.9391	39.28	4	2	24	34	914	99.0757	9.08545
686029017	nucleoporin NUP133	14.9208	19.82	4	2	28	40	1302	146.128	5.50342
332191234	leucine-rich repeat-containing protein	14.6938	14.87	4	2	7	16	585	63.848	7.47412
332193114	ferredoxin--NADP reductase, root isozyme 2	14.3604	32.49	4	2	20	19	317	35.6489	7.13721
75306367	RecName: Full=Gamma-aminobutyrate transaminase POP2, mitochondrial; Short=AtGABA-T; AltName: Full=Protein HEXENAL RESPONSE 1; AltName: Full=Protein POLLEN-PISTIL INCOMPATIBILITY 2; Short=AtPOP2; Flags: Precursor	14.1401	24.8	4	2	8	17	504	55.1524	7.94287
334302930	RecName: Full=2-Cys peroxiredoxin BAS1-like, chloroplastic; Short=2-Cys Prx B; Short=2-Cys peroxiredoxin B; AltName: Full=Thiol-specific antioxidant protein B; Flags: Precursor	14.1004	17.95	4	2	3	14	273	29.7612	5.74463
71658826	RecName: Full=Protein ROS1; AltName: Full=DEMETER-like protein 1; AltName: Full=Repressor of silencing 1	13.8022	18.02	4	2	20	29	1393	156.449	7.35693
390980760	Chain A, Crystal Structure Of Arabidopsis Thaliana Cyclophilin 38 (atcyp38)	13.6448	30.62	4	2	22	17	369	40.3526	4.7417
296514468	unnamed protein product	13.2249	16.97	4	2	4	14	271	29.4961	5.99854
14334898	unknown protein	12.849	54.29	4	2	22	15	280	30.0729	8.6167
15529184	AT3g26770/MDJ14_21	12.803	17.65	4	2	3	8	306	31.7753	7.88428
296514200	unnamed protein product	12.7948	20.66	4	2	4	9	271	29.5392	5.74463
222423012	AT2G19480, partial	12.2404	23.35	4	2	4	6	227	26.3904	5.05908
29839408	RecName: Full=Ferritin-3, chloroplastic; Flags: Precursor	12.2023	42.86	4	2	8	12	259	28.8187	5.79541
330254559	RabGAP/TBC domain-containing protein	11.7803	14.02	4	2	9	37	749	84.5632	5.12256
296514114	unnamed protein product	11.277	24.22	4	2	20	14	578	64.0702	7.85498
10178084	dehydrogenase	11.2413	14.39	4	2	6	12	556	61.7026	6.72705
148887331	RecName: Full=Zeta-carotene desaturase, chloroplastic/chromoplastic; AltName: Full=9,9'-di-cis-zeta-carotene desaturase; AltName: Full=Carotene 7,8-desaturase; Flags: Precursor	10.9234	25.99	4	2	20	16	558	61.5946	7.37158
332197292	uncharacterized protein AT1G73090	10.7828	33.53	4	2	9	11	334	38.0473	7.23975
75098746	RecName: Full=D-3-phosphoglycerate dehydrogenase 1, chloroplastic; AltName: Full=Protein EMBRYO SAC DEVELOPMENT ARREST 9; Flags: Precursor	10.682	19.57	4	2	22	18	603	63.2856	6.58057
75337630	RecName: Full=Hsp70-Hsp90 organizing protein 3; Short=AtHop3	10.1259	34.59	4	2	22	35	558	63.6659	6.31592
75247485	RecName: Full=Omega-amidase,chloroplastic; AltName: Full=Nitrilase-like protein 3; Flags: Precursor	9.63107	16.53	4	2	4	6	369	40.3049	8.55811
15375068	gamma hydroxybutyrate dehydrogenase	9.62369	32.18	4	2	5	6	289	30.6586	6.12549
222423527	AT4G12400	9.49232	23.84	4	2	25	20	558	63.5938	6.45557
332640212	sulfite oxidase	9.45767	24.83	4	2	5	7	298	32.6615	7.03467
7141083	enoyl-ACP reductase	9.33821	19.23	4	2	6	10	390	41.2452	9.1001
332008495	pyridoxine/pyridoxamine 5'-phosphate oxidase 1	8.65127	26.61	4	2	8	10	466	52.0094	6.22705
224589529	leucine-rich repeat receptor-like protein kinase, partial	8.55446	14.7	4	2	23	27	1007	108.719	6.32861
52354491	hypothetical protein AT5G43240	8.51111	28.91	4	2	20	16	512	56.7971	5.84619
75205256	RecName: Full=ATP-citrate synthase alpha chain protein 1; Short=ATP-citrate synthase A-1; AltName: Full=ATP-citrate lyase A-1; AltName: Full=Citrate cleavage enzyme A-1	8.26054	22.93	4	2	7	11	423	46.6491	5.50342
5882727	Similar to gb|AF060519 3-ketoacyl-ACP synthase (Kas4) from Cuphea hookeriana	7.72574	29.36	4	2	20	29	562	59.8977	7.97217
332196425	SABATH family methyltransferase PXMT1	7.60473	34.28	4	2	7	10	353	39.755	5.50342
332658790	nucleoside-triphosphatase/transmembrane receptor/nucleotide binding/ATP binding	7.59583	15.89	4	2	27	20	1309	148.88	6.04932
110742891	putative mitochondrial elongation factor, partial	7.40932	20.94	4	2	22	14	683	75.4608	6.7124
332660698	potassium channel KAT3	7.40402	22.09	4	2	23	20	661	75.4366	8.23584
75216820	RecName: Full=Nucleosome assembly protein 1;2; Short=AtNAP1;2; AltName: Full=Nucleosome/chromatin assembly factor group A2; Flags: Precursor	7.38244	27.7	4	2	7	7	379	43.5158	4.43701
23506047	At3g10740/T7M13_18	7.1276	14.75	4	2	22	13	678	74.981	5.77002
15146204	AT5g18170/MRG7_13	7.11239	23.96	4	2	5	7	338	36.6081	6.55127
8778692	T1N15.14	6.66566	20.71	4	2	7	10	618	69.4288	8.74854
332190084	L-ascorbate peroxidase 1	6.64472	29.72	4	2	6	11	249	27.5028	6.29053
322510044	RecName: Full=2-isopropylmalate synthase 1, chloroplastic; AltName: Full=Methylthioalkylmalate synthase-like 4; Flags: Precursor	6.45101	22.03	4	2	9	14	631	68.6332	6.59521
3212851	unknown protein	6.42283	10.44	4	2	3	8	383	41.8611	6.52197
21542462	RecName: Full=Small ubiquitin-related modifier 1; Short=AtSUMO1; AltName: Full=Ubiquitin-like protein SMT3	6.41331	18	4	2	2	4	100	10.9693	5.09717
332656878	NAD(P)-binding Rossmann-fold superfamily protein	6.12168	18.37	4	2	6	10	343	36.8038	8.86572
2507421	RecName: Full=Protein translation factor SUI1 homolog 1	5.97582	16.81	4	2	3	4	113	12.5845	8.42627
21387141	oxidoreductase of zinc-binding dehydrogenase family	5.97467	33.87	4	2	23	26	375	40.798	6.17627
12320961	unknown protein	5.83947	13.2	4	2	28	22	1311	147.729	5.96045
62901056	RecName: Full=Sulfite oxidase; AltName: Full=Moco-containing protein AtMCP; Short=At-SO; Short=AtSOX	5.74373	37.15	4	2	9	14	393	43.3022	8.67529
23308425	At3g55870/F27K19_50	5.69006	13.01	4	2	7	10	492	55.3182	6.49365
7268963	spliceosome associated protein-like	5.68852	22	4	2	24	17	700	80.6376	5.66846
9759064	unnamed protein product	5.67768	33.87	4	2	4	7	248	27.2133	9.21729
7267770	putative ankyrin-repeat-containing protein	5.44376	24.76	4	2	8	12	416	46.4494	8.92432
21536745	ferritin 1 precursor	5.3809	15.69	4	2	3	6	255	28.1562	6.11279
25452981	RecName: Full=Glucose-6-phosphate 1-dehydrogenase, cytoplasmic isoform 1; AltName: Full=G6PDH5; Short=G6PD5	5.33549	25.19	4	2	9	11	516	59.1198	8.30908
330252928	ubiquitin carboxyl-terminal hydrolase-related protein	5.22011	11.57	4	2	22	17	1106	127.26	6.52197
8810459	Contains similarity to an unknown protein T11A7.7 gi|2335096 from Arabidopsis thaliana BAC T11A7 gb|AC002339 and contains a tropomyosin PF|00261 domain. ESTs gb|AI995205, gb|N37925, gb|F13889, gb|AV523107, gb|AV535948, gb|AV558461, gb|F13888 come from this gene	5.1741	17.2	4	2	22	36	1628	181.201	6.04932
17369619	RecName: Full=Photosystem I reaction center subunit psaK, chloroplastic; AltName: Full=PSI-K; AltName: Full=Photosystem I subunit X; Flags: Precursor	5.10162	46.15	4	2	4	8	130	13.1979	10.5063
110740557	lactate dehydrogenase	4.8558	21.53	4	2	5	6	353	37.937	6.55127
332008353	3-keto-acyl-CoA thiolase 2	4.8337	39.13	4	2	20	15	414	43.145	7.04932
332003235	ras-related protein RABE1d	4.75127	23.79	4	2	5	10	206	22.9767	7.81104
16494	DNA-directed RNA polymerase	4.03676	17.85	4	2	24	50	1860	207.048	6.06201
2736186	galactose kinase	3.98626	15.52	4	2	3	4	496	54.3365	5.96045
14030435	gamma-aminobutyrate transaminase subunit precursor	3.92066	15.48	4	2	6	9	504	55.1804	7.94287
330251193	Methylmalonate-semialdehyde dehydrogenase [acylating]	3.84607	12.45	4	2	6	7	498	53.3721	5.99854
18389258	unknown protein	3.81741	15.56	4	2	5	13	315	35.3665	5.8208
110741914	similar to hypothetical protein	3.59462	14.05	4	2	2	3	121	13.72	9.86182
27735243	RecName: Full=60S ribosomal protein L35a-4	3.59197	21.62	4	2	2	6	111	12.7768	10.6821
6522932	putative tyrosine phosphatase	3.58878	8.44	4	2	4	8	628	69.5257	5.2749
15292923	putative glycyl tRNA synthetase	3.52307	27.85	4	2	27	21	729	81.91	7.00537
667484974	Chain B, The Crystal Structure Of Atuah In Complex With Glyoxylate	3.45889	17.67	4	2	5	5	430	46.244	5.74463
16226853	At1g11870/F12F1_29	3.39169	25	4	2	20	13	512	57.0854	6.94678
332191411	uncharacterized protein AT1G17030	3.36143	26.29	4	2	22	14	502	56.7443	6.41748
332008178	acetoacetyl-CoA thiolase 1	3.31307	19.75	4	2	7	10	405	42.2149	6.43018
26451744	putative peptide methionine sulfoxide reductase msr	3.31081	11.83	4	2	2	3	186	20.8748	5.36377
21554148	unknown	3.25771	47.91	4	2	25	26	263	29.0807	9.87646
330251845	uncharacterized protein AT2G19890	2.55774	12.82	4	2	3	4	390	44.0962	9.23193
296512638	unnamed protein product	2.43722	32.26	4	2	3	3	155	17.623	7.50342
75265912	RecName: Full=Purple acid phosphatase 10; Flags: Precursor	2.43336	19.23	4	2	5	5	468	54.1844	7.62061
585628	RecName: Full=Serine/threonine-protein phosphatase PP2A-2 catalytic subunit; AltName: Full=Protein phosphatase 2A isoform 2	2.31334	14.38	4	2	2	2	306	34.9119	4.89404
67848442	hypothetical protein At2g27650	2.16009	19.02	4	2	25	28	999	115.084	6.84424
12323131	chloroplast 50S ribosomal protein L22, putative; 25606-24374	2.07847	16.37	4	2	4	27	226	25.1779	10.5649
332643082	gamma-aminobutyrate transaminase POP2	1.96961	21.25	4	2	7	13	513	56.329	8.25049
332009031	dehydratase-enolase-phosphatase complex 1	1.94905	22.73	4	2	6	9	418	46.9329	6.99072
298539716	unnamed protein product	1.92588	13.49	4	2	7	10	593	64.6839	6.90283
4585885	Putative serine/threonine kinase	1.83671	20.63	4	2	23	25	829	93.1064	6.72705
3021305	plastidic glucose-6-phosphate dehydrogenase	1.73179	19.62	4	2	9	9	576	65.4555	7.92822
2341028	Strong similarity to 60S ribosomal protein L17 (gb|X01694). EST gb|AA042332 comes from this gene	1.69819	34.39	4	2	6	10	157	16.9871	10.1108
550576275	unnamed protein product	1.69279	16.75	4	2	6	6	406	44.2302	6.354
75206264	RecName: Full=Long chain acyl-CoA synthetase 8	1.67301	30.42	4	2	25	17	720	78.2935	7.60596
332006327	translation initiation factor 3 subunit B	1.64998	30.22	4	2	24	14	738	84.8606	5.31299
257674500	unnamed protein product	1.61885	20	4	2	7	9	675	74.758	5.43994
2055273	hydroxypyruvate reductase	1.61384	21.24	4	2	8	11	386	42.2729	7.51807
332660073	ribosomal protein L22p/L17e family protein	0	23.99	4	2	7	44	271	30.4377	10.9165
332009178	translation initiation factor SUI1 family protein	0	28.57	4	2	3	4	112	12.7098	9.15869
332006103	alpha/beta-Hydrolases superfamily protein	0	31.59	4	2	9	12	421	47.6066	7.48877
3152566	Similar to hypothetical protein YLR002c, gb|Z7314 from S. cerevisiae	0	20.02	4	2	26	20	884	101.401	9.05615
17978795	unknown protein	0	18.65	4	2	4	4	252	27.4805	8.96826
21537374	receptor kinase, putative	0	17.89	4	2	22	14	805	89.8191	7.89893
4432844	unknown protein	0	20.18	4	2	22	14	446	50.1327	5.21143
222423050	AT3G51800, partial	0	9.12	4	2	3	4	362	39.8658	6.80029
62318933	proteasome component C5, partial	0	16.07	4	2	2	1	56	6.22121	4.71631
332657108	RING/U-box domain-containing protein	0	22.33	4	2	6	9	206	23.2978	8.38232
754306402	RecName: Full=EH domain-containing protein 2; Short=AtEHD2	0	21.43	4	2	22	16	546	61.3435	7.23975
635552577	RecName: Full=Protein SHOOT GRAVITROPISM 5; AltName: Full=Protein indeterminate-domain 15; Short=AtIDD15	0	9.89	4	2	6	9	445	50.1088	9.02686
75243461	RecName: Full=Serine hydroxymethyltransferase 7; Short=AtSHMT7; AltName: Full=Glycine hydroxymethyltransferase 7; AltName: Full=Serine methylase 7	0	27.09	4	2	22	24	598	66.2511	7.84033
332007982	beta-ketoacyl-[acyl carrier protein] synthase I	0	30.67	4	2	8	10	489	52.0614	8.20654
28201771	RecName: Full=Cell division control protein 48 homolog E; Short=AtCDC48e; AltName: Full=Transitional endoplasmic reticulum ATPase E	124.27	37.16	3	2	24	64	810	89.9016	5.19873
75273138	RecName: Full=Phosphoglycerate kinase 1, chloroplastic; Flags: Precursor	107.731	29.52	3	2	22	108	481	50.0807	6.23975
26450912	putative tubulin beta-6 chain	73.2921	42.09	3	2	26	44	449	50.581	4.79248
13605559	AT3g03250/T17B22_6	69.8791	27.08	3	2	9	59	469	51.6761	6.29053
108935995	RecName: Full=Glutamine synthetase cytosolic isozyme 1-1; AltName: Full=Glutamate--ammonia ligase GLN1;1; Short=GLN1;1	67.238	19.66	3	2	4	20	356	39.0904	5.46533
11386828	RecName: Full=Glutamine synthetase, chloroplastic/mitochondrial; AltName: Full=GS2; AltName: Full=Glutamate--ammonia ligase; Flags: Precursor	62.8944	20.23	3	2	6	27	430	47.381	6.87354
75299484	RecName: Full=Heat shock 70 kDa protein 9, mitochondrial; AltName: Full=Heat shock protein 70-9; Short=AtHsp70-9; AltName: Full=Mitochondrial heat shock protein 70-1; Short=mtHsc70-1; Flags: Precursor	57.284	33.28	3	2	20	42	682	73.0296	5.61768
332009886	nuclear RNA polymerase C1	53.7271	18.97	3	2	27	59	1376	152.908	8.5874
298549055	unnamed protein product	46.4756	21.22	3	2	8	23	410	45.6972	6.56592
2924773	mitochondrial chaperonin (HSP60)	45.8583	40.46	3	2	20	37	524	55.2189	5.41455
75262394	RecName: Full=6-phosphogluconate dehydrogenase, decarboxylating 2, chloroplastic	45.4786	41.07	3	2	24	66	487	53.2842	5.79541
300681232	RecName: Full=E3 ubiquitin-protein ligase RKP; Short=AtKPC1; AltName: Full=Protein RELATED TO KPC1	38.0077	13.59	3	2	22	27	1280	144.407	5.57959
19884128	RecName: Full=60S ribosomal protein L12-1	34.9383	34.34	3	2	5	18	166	17.9307	8.96826
300669644	RecName: Full=Ferredoxin-dependent glutamate synthase 2, chloroplastic; AltName: Full=Fd-GOGAT 2; Flags: Precursor	34.8871	16.82	3	2	28	33	1629	177.64	7.00537
75246494	RecName: Full=Isocitrate dehydrogenase [NADP], chloroplastic/mitochondrial; Flags: Precursor	29.2824	34.02	3	2	26	27	485	54.1616	7.97217
332656720	DNA mismatch repair protein MSH6	27.6337	20.29	3	2	23	34	1321	146.278	6.59521
332661213	phosphotransferases/inositol or phosphatidylinositol kinases	27.4885	16.88	3	2	45	80	3804	429.727	7.12256
330255316	citrate synthase 4	25.8341	24.74	3	2	7	16	473	52.621	6.88818
56404652	RecName: Full=Protein EXECUTER 1, chloroplastic; Short=AtEX1; Flags: Precursor	25.7995	23.83	3	2	22	27	684	76.4879	5.31299
332003904	riboflavin kinaseFAD 2	24.8907	19.94	3	2	4	45	351	38.6245	7.97217
14916634	RecName: Full=Alpha-glucan phosphorylase 2, cytosolic; Short=AtPHS2; AltName: Full=Alpha-glucan phosphorylase, H isozyme; AltName: Full=Starch phosphorylase H	24.0418	12.37	3	2	20	22	841	95.0995	6.11279
13877629	putative methylenetetrahydrofolate reductase	24.0226	30.47	3	2	22	23	594	66.7995	5.56689
75311602	RecName: Full=S-adenosylmethionine synthase 4; Short=AdoMet synthase 4; AltName: Full=Methionine adenosyltransferase 4; Short=MAT 4	23.8935	19.59	3	2	5	18	393	42.7687	5.80811
17980964	WRKY transcription factor 60	23.3846	35.06	3	2	6	21	271	30.5486	9.0708
24111441	At4g37510/F6G17_160	23.2855	27.84	3	2	24	22	679	73.8325	6.22705
73917789	RecName: Full=Citrate synthase 2, peroxisomal; Flags: Precursor	22.7008	18.29	3	2	20	17	514	56.5672	8.6167
332657529	UBX domain-containing protein	22.0061	22.08	3	2	8	13	480	52.7703	4.94482
21593387	nucleoside diphosphate kinase 3 (ndpk3)	21.969	44.3	3	2	22	24	237	25.8704	9.51025
146286063	RecName: Full=Carotenoid 9,10(9',10')-cleavage dioxygenase 1; AltName: Full=AtCCD1; AltName: Full=Neoxanthin cleavage enzyme NC1; Short=AtNCED1	21.4245	19.7	3	2	9	13	538	60.869	6.49365
14195661	RecName: Full=Glutamate-1-semialdehyde 2,1-aminomutase 2, chloroplastic; Short=GSA 2; AltName: Full=Glutamate-1-semialdehyde aminotransferase 2; Short=GSA-AT 2; Flags: Precursor	20.7739	21.82	3	2	7	16	472	50.1094	7.38623
378548265	RecName: Full=Acetyl-coenzyme A synthetase, chloroplastic/glyoxysomal; AltName: Full=Acetate--CoA ligase; AltName: Full=Acetyl-CoA synthetase; Flags: Precursor	20.6177	14.4	3	2	7	23	743	81.8369	6.0874
332009066	DNA mismatch repair protein MutS, type 2	20.5986	20.98	3	2	22	31	796	87.9079	8.60205
332009094	light-harvesting chlorophyll B-binding protein 3	20.4935	32.08	3	2	5	34	265	28.6884	5.12256
25091517	RecName: Full=Villin-4	19.9718	24.95	3	2	25	27	974	109.259	6.12549
114152861	RecName: Full=Cytochrome b559 subunit alpha; AltName: Full=PSII reaction center subunit V	19.8448	26.51	3	2	2	10	83	9.3807	4.94482
22212705	CTD phosphatase-like 3	19.8103	23.05	3	2	22	31	1241	136.423	5.84619
28393679	putative pyruvate decarboxylase, partial	19.2018	16.31	3	2	7	12	564	61.554	6.03662
332644323	endoribonuclease Dicer-like 3	19.1007	23.82	3	2	24	32	1570	176.337	6.37939
4558549	putative SecA-type chloroplast protein transport factor	18.9665	26.74	3	2	22	38	1021	115.043	6.39209
332198232	Pre-mRNA-processing-splicing factor	18.8668	22.3	3	2	37	55	2359	275.251	8.79248
5103812	Similar to gb|AJ005073 Alix (ALG-2-interacting protein X) from Mus musculus. ESTs gb|R90133, gb|Z17944 and gb|AA605465 come from this gene	18.7072	34.93	3	2	29	31	816	91.7552	6.52197
332197876	ARM repeat superfamily protein	18.6128	12.58	3	2	23	23	1367	154.2	7.88428
27734451	RecName: Full=40S ribosomal protein S14-1	18.3544	49.33	3	2	7	11	150	16.2467	10.5942
6715639	T25K16.16	18.1836	31.96	3	2	3	8	97	10.5725	9.5249
332010042	U5 small nuclear ribonucleoprotein helicase	17.9083	20.22	3	2	33	77	2146	243.023	6.85889
75245754	RecName: Full=NAD-dependent malic enzyme 2, mitochondrial; Short=AtNAD-ME2; Short=NAD-malic enzyme 2; Flags: Precursor	17.8959	16.64	3	2	6	14	607	66.598	7.06396
332191278	uncharacterized protein AT1G16020	17.6476	26.69	3	2	9	15	502	56.2869	6.69775
7267396	putative malate oxidoreductase	17.6297	20.46	3	2	7	13	606	66.495	7.25439
28380080	RecName: Full=Probable eukaryotic translation initiation factor 5-1; Short=eIF-5 1	17.6231	38.27	3	2	23	21	439	48.5915	6.3667
17981653	AT3g27240/K17E12_6	17.1197	27.69	3	2	6	11	307	33.5989	6.12549
75268140	RecName: Full=Probable fructokinase-6, chloroplastic; Flags: Precursor	17.0407	24.22	3	2	7	11	384	41.4453	5.77002
332645998	uncharacterized protein AT3G56410	16.6993	17.26	3	2	29	28	1535	174.548	4.79248
2459949	multidrug resistance-associated protein homolog	16.6393	22.07	3	2	23	26	1622	181.901	6.29053
75169003	RecName: Full=NAD kinase 2, chloroplastic; Short=AtNADK-2; Flags: Precursor	16.2009	16.04	3	2	9	20	985	109.119	7.54736
5823583	methylenetetrahydrofolate reductase	16.1432	23.06	3	2	20	21	594	66.7605	5.50342
332010043	U5 small nuclear ribonucleoprotein helicase	16.0076	16.64	3	2	30	60	2157	244.373	6.88818
304281937	photosynthetic electron transfer C	15.8488	28.38	3	2	4	10	229	24.3344	8.54346
122064255	RecName: Full=Isocitrate dehydrogenase [NAD] catalytic subunit 6, mitochondrial; AltName: Full=IDH-VI; AltName: Full=Isocitric dehydrogenase 6; AltName: Full=NAD(+)-specific ICDH 6; Flags: Precursor	15.616	39.84	3	2	20	32	374	40.5498	7.1665
75146045	RecName: Full=Protein BREAST CANCER SUSCEPTIBILITY 2 homolog B; Short=AtBRCA2B	15.2675	29.09	3	2	23	94	1155	127.175	8.54346
1402875	RNA helicase	14.8795	16.95	3	2	28	26	1121	128.797	8.07471
4056462	Strong similarity to gb|Y09876 aldehyde dehydrogenase (NAD+) from Nicotiana tabacum and a member of the aldehyde dehydrogenase family PF|00171. ESTs gb|F15117, gb|R83958 and gb|586262 come from this gene	14.245	28.52	3	2	20	17	519	56.435	6.66846
332004586	Glycosyl hydrolase family 38 protein	14.2276	21.48	3	2	29	34	1024	115.83	6.44287
300635991	unnamed protein product	14.1627	22.48	3	2	9	13	596	65.086	5.92236
332656902	cytochrome b6-f complex iron-sulfur subunit	14.1624	23.33	3	2	4	11	210	22.5185	8.32373
28201831	RecName: Full=Vesicle-fusing ATPase; AltName: Full=N-ethylmaleimide-sensitive fusion protein; AltName: Full=Vesicular-fusion protein NSF	14.0152	26.55	3	2	23	13	742	81.4359	6.1001
21554025	topoisomerase-like protein	13.8484	25.93	3	2	26	29	702	77.5037	5.22412
2246378	plastid protein	13.7461	27.78	3	2	4	6	198	22.454	7.66455
225897906	hypothetical protein, partial	13.6936	14.88	3	2	22	22	1270	140.288	5.40186
71151984	RecName: Full=Nascent polypeptide-associated complex subunit alpha-like protein 1; Short=NAC-alpha-like protein 1; AltName: Full=Alpha-NAC-like protein 1	13.4945	32.51	3	2	6	13	203	21.9689	4.4751
26449480	unknown protein	13.3434	15.26	3	2	5	12	557	62.6706	5.93506
75174050	RecName: Full=2-hydroxyacyl-CoA lyase; AltName: Full=2-hydroxyphytanoyl-CoA lyase; Short=2-HPCL; AltName: Full=Oxalyl-CoA decarboxylase	13.2361	19.41	3	2	9	17	572	61.4319	6.04932
10177935	copia-type polyprotein	13.0497	21.29	3	2	20	29	1334	153.333	6.3667
75253975	RecName: Full=Alkaline/neutral invertase CINV2; AltName: Full=Alkaline/neutral invertase I; Short=A/N-INVI; AltName: Full=Cytosolic invertase 2	12.9615	20.43	3	2	7	10	558	64.191	6.53662
332008121	uncharacterized protein AT5G47380	12.5958	32.85	3	2	27	26	618	70.1055	9.48096
332198325	protein pigment defective 318	12.4095	29.27	3	2	22	18	451	50.3814	8.67529
75249794	RecName: Full=3-isopropylmalate dehydratase large subunit; AltName: Full=AtLEUC; AltName: Full=Isopropylmalate isomerase large subunit 1; Short=AtIIL1; Flags: Precursor	12.1017	43.42	3	2	22	39	509	54.9785	7.84033
71151986	RecName: Full=Nascent polypeptide-associated complex subunit alpha-like protein 3; Short=NAC-alpha-like protein 3; AltName: Full=Alpha-NAC-like protein 3	12.0936	15.2	3	2	3	8	204	22.044	4.55127
6686411	F1E22.3	12.0893	21.88	3	2	6	10	361	41.3583	5.23682
166807	peroxidase	12.0618	15.47	3	2	4	13	349	38.1482	6.354
332197089	protein kinase superfamily protein	12.0616	16.95	3	2	9	12	655	72.3974	9.77393
19699266	AT3g20330/MQC12_8	11.9099	28.46	3	2	7	10	390	43.0832	6.31592
27734448	RecName: Full=40S ribosomal protein S14-2	11.5253	41.33	3	2	6	11	150	16.2627	10.5942
146286092	RecName: Full=Coatomer subunit delta; AltName: Full=Delta-coat protein; Short=Delta-COP	11.4765	18.98	3	2	8	12	527	57.6824	5.84619
2317731	reversibly glycosylated polypeptide-2	11.4482	51.1	3	2	26	40	364	41.3618	6.32861
21592918	monodehydroascorbate reductase (NADH)-like protein	11.2032	21.84	3	2	6	9	435	47.3512	5.24951
298539342	unnamed protein product	11.1905	26.06	3	2	20	16	518	57.7629	7.48877
10177651	unnamed protein product	11.1369	10.06	3	2	2	6	159	17.8761	5.23682
21553960	unknown	11.1131	46.15	3	2	6	10	117	13.5799	8.67529
330254713	Eukaryotic translation initiation factor 2 subunit 1	10.9996	27.62	3	2	7	10	344	38.7228	5.16064
332642126	protein SPA1-related 3	10.6572	14.46	3	2	8	11	837	93.3266	6.16357
332196920	NHL domain-containing protein	10.6132	18.47	3	2	7	19	509	56.8955	8.00146
332193263	putative copper amine oxidase	10.4964	21	3	2	20	19	681	76.6621	6.84424
461550	RecName: Full=ATP synthase gamma chain 1, chloroplastic; AltName: Full=F-ATPase gamma subunit 1; Flags: Precursor	10.4644	18.5	3	2	8	16	373	40.8856	8.00146
2462763	Highly similar to auxin-induced protein (aldo/keto reductase family)	10.3791	18.13	3	2	4	38	342	37.4503	5.98584
332189589	carboxylate clamp-tetratricopeptide repeat protein	10.2963	22.26	3	2	5	9	310	34.5314	4.42432
15451156	coatomer delta subunit (delta-coat protein) (delta-COP)	10.233	20.49	3	2	22	18	527	57.6914	5.97314
10178002	sucrose synthase	9.95423	15.22	3	2	23	23	887	101.106	6.62451
83300489	RecName: Full=Chorismate synthase, chloroplastic; AltName: Full=5-enolpyruvylshikimate-3-phosphate phospholyase; AltName: Full=Protein EMBRYO DEFECTIVE 1144; Flags: Precursor	9.91974	27.06	3	2	7	8	436	47.288	8.11865
332278214	RecName: Full=Aconitate hydratase 3, mitochondrial; Short=Aconitase 3; AltName: Full=Citrate hydro-lyase 3; Flags: Precursor	9.89281	17.79	3	2	25	26	995	108.413	7.15186
26452642	putative aspartyl aminopeptidase	9.79077	11.6	3	2	3	4	526	57.8579	6.96143
17065070	lipoxygenase AtLOX2	9.76947	23.44	3	2	25	33	896	101.899	5.61768
22096355	RecName: Full=Methylenetetrahydrofolate reductase 2; Short=AtMTHFR2	9.69463	24.58	3	2	22	13	594	66.7594	5.50342
332005267	heavy metal transport/detoxification domain-containing protein	9.67298	36.29	3	2	25	37	587	59.5827	6.80029
257712766	unnamed protein product	9.49465	15.75	3	2	26	20	838	94.5657	5.89697
119370634	RecName: Full=Monothiol glutaredoxin-S16, chloroplastic; Short=AtGrxS16; AltName: Full=CAXIP1-like protein; Flags: Precursor	9.30291	16.38	3	2	3	6	293	32.1858	7.89893
166201351	RecName: Full=Ubiquitin carboxyl-terminal hydrolase 18; AltName: Full=Deubiquitinating enzyme 18; Short=AtUBP18; AltName: Full=Ubiquitin thioesterase 18; AltName: Full=Ubiquitin-specific-processing protease 18	9.28675	13.47	3	2	6	11	631	70.7066	5.10986
1488521	RNA helicase	9.22949	40.98	3	2	22	31	671	72.8554	9.27588
332643253	alpha/beta-Hydrolases superfamily protein	8.76374	17.84	3	2	22	19	566	62.981	5.2749
332007300	folylpolyglutamate synthase	8.66658	26.42	3	2	9	11	530	56.8686	7.18115
110741084	actin - like protein, partial	8.58854	8.67	3	2	2	5	150	16.5763	5.74463
5903091	Hypothetical protein	8.57925	8.92	3	2	5	7	572	66.0616	8.29443
229891474	RecName: Full=Purple acid phosphatase 23; Flags: Precursor	8.57835	11.57	3	2	5	6	458	51.5182	5.21143
332646592	proteasome subunit beta type-1	8.54391	23.32	3	2	5	8	223	24.6694	7.81104
11994364	dihydrolipoamide acetyltransferase	8.51565	19.05	3	2	7	11	546	59.6518	7.6499
75300978	RecName: Full=Actin-related protein 7	8.41121	12.67	3	2	3	7	363	39.8789	4.89404
330251282	basic secretory protein family protein	8.23336	28.44	3	2	6	10	225	25.1485	8.54346
21536832	putative aspartate aminotransferase	8.20057	24.42	3	2	23	22	475	50.9625	8.104
378405249	RecName: Full=Formin-like protein 13; Short=AtFH13	8.03387	19.27	3	2	23	13	1266	139.64	7.31299
4836948	Similar to human CGI-33 protein	8.00371	28.29	3	2	6	9	304	33.0912	5.16064
7268046	putative protein	7.98434	31.24	3	2	26	30	509	54.8985	7.79639
332659759	nucleosome assembly protein 1-like 1	7.98314	21.45	3	2	6	10	359	41.5822	4.44971
16449	dihydroorotate dehydrogenase	7.72179	18.89	3	2	4	4	434	45.5397	9.45166
75217000	RecName: Full=UPF0603 protein At1g54780, chloroplastic; AltName: Full=Thylakoid lumen 18.3 kDa protein; Flags: Precursor	7.68741	21.4	3	2	5	6	285	31.1195	8.83643
7270160	putative protein	7.65485	26.6	3	2	5	6	297	33.8009	7.02002
16323071	AT3g45010/F14D17_80	7.55257	18.24	3	2	7	13	510	56.8014	5.59229
332278157	RecName: Full=Probable mannan synthase 14; AltName: Full=Cellulose synthase-like protein A14; Short=AtCslA14	7.43094	22.43	3	2	9	35	535	61.4429	6.72705
332660488	20S proteasome subunit PBA1	7.39023	20.94	3	2	5	9	234	25.2636	5.5542
332640951	transducin/WD-40 repeat-containing protein	7.32168	14.87	3	2	25	35	1264	141.623	7.21045
332641374	P-loop containing nucleoside triphosphate hydrolases superfamily protein	7.26441	29.33	3	2	22	17	433	47.2325	6.93213
12325096	unknown protein; 30607-27264	7.23136	24.7	3	2	20	12	506	56.9351	6.40479
21593037	unknown	7.0867	22.22	3	2	6	16	297	32.4206	9.61279
7269113	HSP associated protein like	6.93519	14.67	3	2	7	11	627	68.5091	5.8208
37537976	RecName: Full=RING-box protein 1a; AltName: Full=At-Rbx1;1; AltName: Full=Protein RING of cullins 1; AltName: Full=RBX1-2; AltName: Full=RBX1a-At	6.86183	11.86	3	2	2	2	118	13.2292	6.65381
332643722	FBD and leucine rich repeat domain-containing protein	6.82996	20.78	3	2	6	9	409	46.9772	5.60498
332644819	uncharacterized protein AT3G47850	6.76726	37.5	3	2	20	33	352	39.198	9.5249
110740085	s-adenosylmethionine synthetase like protein	6.72266	27.99	3	2	7	17	393	42.7107	5.92236
3600032	contains similarity to tropomyosin (Pfam: Tropomyosin.hmm, score: 14.57) and ATP synthase (Pfam: ATP-synt_B.hmm, score: 10.89)	6.65383	23.39	3	2	8	13	466	51.3026	4.90674
5430764	Putative Phosphatidylinositol 4-kinase PI4K	6.50972	12.48	3	2	20	29	2051	226.541	6.55127
405611	peroxidase	6.40341	15.01	3	2	6	7	353	38.9266	7.86963
125987783	RecName: Full=Serine carboxypeptidase-like 48; Flags: Precursor	6.31465	10.59	3	2	5	12	510	56.8594	5.50342
27764940	At3g15730/MSJ11_13	6.29604	10.52	3	2	6	14	523	59.5263	5.30029
332640950	transducin/WD-40 repeat-containing protein	6.28465	20.06	3	2	20	30	1261	141.32	7.06396
257657893	unnamed protein product	6.28186	8.22	3	2	5	5	998	109.896	6.80029
7269982	SERINE CARBOXYPEPTIDASE II-like protein	6.1957	12	3	2	3	5	425	47.1443	5.63037
28973717	unknown protein	6.11857	38.72	3	2	6	14	266	29.9288	10.1987
332191206	transducin/WD40 repeat-like superfamily protein	6.09314	39.34	3	2	20	15	333	36.3218	6.12549
110739384	translational inhibitor protein like	6.06275	33.73	3	2	7	11	255	27.7825	9.0708
332640565	ankyrin repeat-containing protein	5.9913	29.22	3	2	26	24	640	71.4563	7.2251
332196959	putative anthranilate phosphoribosyltransferase	5.97389	22.86	3	2	7	10	595	65.1834	6.85889
17976703	dihydrofolate synthetase	5.80977	23.58	3	2	22	12	530	56.8406	7.56201
9294047	unnamed protein product	5.79683	24.57	3	2	8	14	468	52.48	6.29053
2443757	cyclophilin	5.75894	44.25	3	2	6	6	174	18.4382	8.1626
330252410	probable small nuclear ribonucleoprotein G	5.74516	55.22	3	2	2	2	67	7.34581	6.65381
3859534	asparagine synthetase	5.71783	24.57	3	2	22	14	578	65.1816	6.49365
332193180	plant thionin family protein	5.70315	68.83	3	2	3	21	77	8.59717	8.27979
257741536	unnamed protein product	5.69366	18.66	3	2	9	24	734	79.4113	5.36377
332189598	uncharacterized protein AT1G04590	5.67336	46.61	3	2	23	18	384	43.3743	8.83643
75273158	RecName: Full=2-oxoisovalerate dehydrogenase subunit beta 2, mitochondrial; AltName: Full=Branched-chain alpha-keto acid dehydrogenase E1 component beta chain; Short=BCKDE1B; Short=BCKDH E1-beta; AltName: Full=Protein DARK INDUCIBLE 4; Flags: Precursor	5.66941	22.35	3	2	6	11	358	39.3939	5.87158
9759443	prematurely terminated mRNA decay factor-like protein	5.6583	12.55	3	2	22	16	1235	134.787	6.48096
75162529	RecName: Full=V-type proton ATPase subunit a3; Short=V-ATPase subunit a3; AltName: Full=V-type proton ATPase 95 kDa subunit a isoform 3; Short=V-ATPase 95 kDa isoform a3; AltName: Full=Vacuolar H(+)-ATPase subunit a isoform 3; AltName: Full=Vacuolar proton pump subunit a3; AltName: Full=Vacuolar proton translocating ATPase 95 kDa subunit a isoform 3	5.63138	15.59	3	2	9	12	821	92.7735	5.93506
7413587	putative protein	5.61079	25	3	2	9	15	436	49.7374	9.24658
332189841	splicing factor Snu114-like protein GFA1	5.59644	18.74	3	2	22	15	987	110.372	5.18604
332641373	P-loop containing nucleoside triphosphate hydrolases superfamily protein	5.54247	24.82	3	2	7	14	411	44.7253	7.78174
7269334	argininosuccinate synthase-like protein	5.51662	15.66	3	2	6	10	498	54.8461	6.72705
332004129	asparagine synthetase 3	5.3568	34.49	3	2	22	13	577	64.9916	6.80029
27151766	RecName: Full=Calnexin homolog 2; Flags: Precursor	5.34971	18.98	3	2	8	10	532	60.4524	4.83057
332644011	glycine-rich protein	5.27894	26.19	3	2	20	23	294	34.431	6.12549
62319575	uncoupling protein	5.20717	33.33	3	2	4	5	177	19.122	9.59814
332190042	thioredoxin family protein	5.18636	36.84	3	2	3	5	171	19.2214	5.22412
222424836	AT3G10720, partial	5.17651	4.22	3	2	2	5	450	49.5129	8.06006
332659763	beta-galactosidase 12	5.11711	10.85	3	2	5	5	636	71.3116	6.91748
25090296	At5g44620/K15C23_6	5.01921	18.58	3	2	8	11	479	54.7566	8.74854
75311134	RecName: Full=60S ribosomal protein L12-2; AltName: Full=ABI1-binding protein 11	4.94845	47.59	3	2	6	13	166	17.9588	8.96826
332007906	AAA-type ATPase family protein	4.91235	17.68	3	2	23	23	956	106.729	9.20264
2209274	eukaryotic initiation factor (iso)-4F p28 subunit, partial	4.69616	45.83	3	2	7	7	216	24.4603	5.73193
129815	RecName: Full=Peroxidase 33; Short=Atperox P33; AltName: Full=ATPCa; AltName: Full=Neutral peroxidase C; Short=PERC; Flags: Precursor	4.65441	20.62	3	2	6	7	354	38.9165	6.87354
222422903	AT3G01090	4.58904	16.02	3	2	6	18	512	58.3351	8.23584
7269735	putative protein	4.46008	33.89	3	2	22	17	478	53.4291	9.20264
332194725	transducin/WD-40 repeat-containing protein	4.44677	15.16	3	2	7	8	343	37.7306	6.31592
110743008	hypothetical protein, partial	4.4385	12.5	3	2	2	4	96	11.1149	4.88135
21537123	electron transfer flavoprotein beta-subunit-like	4.40922	38.65	3	2	7	10	251	27.3567	7.23975
332005850	ATP binding microtubule motor family protein	4.39818	19.54	3	2	22	15	701	76.8364	8.11865
75313485	RecName: Full=Ubiquitin-conjugating enzyme E2 variant 1C; Short=Ubc enzyme variant 1C; AltName: Full=Protein MMS ZWEI HOMOLOG 3	4.35432	36.55	3	2	4	7	145	16.4702	7.03467
48428151	RecName: Full=Probable cytochrome c oxidase subunit 5C-3; AltName: Full=Cytochrome c oxidase polypeptide Vc-3	4.33279	56.25	3	2	3	3	64	7.08782	8.60205
48427900	RecName: Full=Probable cytochrome c oxidase subunit 5C-1; AltName: Full=Cytochrome c oxidase polypeptide Vc-1	4.32194	43.75	3	2	2	3	64	7.06574	8.60205
12322573	helicase, putative	4.31874	14.19	3	2	26	22	1191	134.024	6.63916
330254439	alanine:glyoxylate aminotransferase 3	4.28732	16.63	3	2	7	10	493	53.6582	7.86963
12597804	unknown protein	4.27901	16.93	3	2	6	7	561	63.1343	6.7124
332659256	AT hook motif DNA-binding family protein	4.25166	19.76	3	2	4	4	334	35.0724	9.29053
13431953	RecName: Full=Triosephosphate isomerase, chloroplastic; Short=TIM; Short=Triose-phosphate isomerase; Flags: Precursor	4.2325	32.38	3	2	8	10	315	33.3252	7.82568
21593167	protochlorophyllide reductase precursor	4.22877	16.71	3	2	5	5	401	43.4444	9.31982
7485073	hypothetical protein - Arabidopsis thaliana	4.21919	27.25	3	2	9	13	367	40.385	8.57275
73917952	RecName: Full=40S ribosomal protein S27-1	4.19851	9.52	3	2	2	2	84	9.39874	8.93896
75313884	RecName: Full=Betaine aldehyde dehydrogenase 2, mitochondrial; Short=BADH; AltName: Full=Aldehyde dehydrogenase family 10 member A9; Flags: Precursor	4.14853	16.5	3	2	7	8	503	54.8831	5.51611
15028237	putative beta-alanine-pyruvate aminotransferase	4.09343	1.68	3	2	2	2	477	51.8203	7.73779
122231641	RecName: Full=Probable pectinesterase/pectinesterase inhibitor 42; Includes: RecName: Full=Pectinesterase inhibitor 42; AltName: Full=Pectin methylesterase inhibitor 42; Includes: RecName: Full=Pectinesterase 42; Short=PE 42; AltName: Full=Pectin methylesterase 42; Short=AtPME42; Flags: Precursor	4.07876	21.76	3	2	7	8	524	58.5538	7.13721
20259858	unknown protein	4.02102	16.67	3	2	7	17	654	71.8074	5.51611
67460429	RecName: Full=mRNA-decapping enzyme-like protein; AltName: Full=DCP1 homolog	4.0126	7.08	3	2	2	3	367	40.5855	5.65576
135535	RecName: Full=T-complex protein 1 subunit alpha; Short=TCP-1-alpha; AltName: Full=CCT-alpha; AltName: Full=Chaperonin CCT1	3.97181	12.29	3	2	7	9	545	59.1921	6.30322
257352210	unnamed protein product	3.93319	24.44	3	2	22	42	1240	138.595	5.98584
330255248	5-inositol-phosphate phosphatase	3.91633	15.81	3	2	22	19	1316	144.641	7.07861
56967313	Chain D, X-Ray Structure Of Gene Product From Arabidopsis Thaliana At2g19940	3.87088	28.97	3	2	9	12	359	39.5756	6.99072
27923837	RecName: Full=40S ribosomal protein S19-3	3.85313	40.56	3	2	6	9	143	15.6874	10.2134
550576247	unnamed protein product	3.75945	20.78	3	2	23	19	847	96.4821	6.20166
2494119	EST gb|T04104 comes from this gene	3.75163	33.17	3	2	7	13	398	45.1063	8.95361
3805765	putative protein kinase	3.74579	32.39	3	2	22	17	423	47.0049	8.52881
21553353	sorbitol dehydrogenase-like protein	3.74173	15.38	3	2	4	5	364	39.2017	5.8208
4586055	hypothetical protein	3.73513	22.69	3	2	6	9	401	46.2854	8.57275
19699208	At2g19940/F6F22.3	3.73351	18.2	3	2	6	11	401	44.136	8.29443
51970178	putative ferritin subunit precursor, partial	3.7164	24.19	3	2	3	4	215	24.5174	5.36377
6049884	F5I10.23 gene product	3.69814	22.08	3	2	22	18	770	87.9013	5.93506
9293900	unnamed protein product	3.69752	20.67	3	2	23	24	653	72.7637	9.0415
4588003	hypothetical EIF-2-Alpha	3.67304	19.73	3	2	6	12	370	41.5804	5.22412
12321800	DNA polymerase A family protein, putative	3.65629	28.58	3	2	24	40	1067	119.305	7.13721
121957886	RecName: Full=Uncharacterized protein At2g39910	3.60978	20.41	3	2	9	13	436	49.7157	6.66846
7268738	putative protein	3.55293	51.54	3	2	4	6	130	14.8506	9.31982
110736378	beta-D-glucan exohydrolase - like protein, partial	3.53406	33.26	3	2	22	14	457	50.6959	8.67529
75264339	RecName: Full=Sucrose synthase 4; Short=AtSUS4; AltName: Full=Sucrose-UDP glucosyltransferase 4	3.49422	20.79	3	2	22	18	808	92.9439	6.56592
332010540	AAA-type ATPase family protein	3.48596	25.5	3	2	28	24	855	96.7939	5.8335
257734141	unnamed protein product	3.47741	21.7	3	2	8	19	447	48.6401	8.68994
257736752	unnamed protein product	3.45888	22.48	3	2	20	27	1268	141.474	5.45264
332642800	protein arginine N-methyltransferase 6	3.40648	11.38	3	2	3	6	413	45.8984	5.65576
9758675	unnamed protein product	3.38584	11.44	3	2	8	13	900	100.424	8.74854
332193142	FAD-binding and BBE domain-containing protein	2.9924	29.38	3	2	20	16	531	59.2923	8.95361
9795158	HOMEOBOX PROTEIN KNOTTED-1 LIKE 4 (KNAT4)	2.89284	16.71	3	2	7	7	419	47.4845	6.12549
332642920	translocation protein-related	2.83345	25.55	3	2	8	11	364	41.7894	6.23975
2190553	Strong similarity to Arabidopsis zeta-crystallin-like protein (gb|Z49268)	2.72537	10.19	3	2	3	3	432	48.5937	5.57959
7267909	putative DNA-binding protein	2.61636	20.27	3	2	5	5	365	38.4523	9.48096
12644043	RecName: Full=Eukaryotic translation initiation factor isoform 4E; Short=eIF(iso)4E; AltName: Full=Protein LOSS OF SUSCEPTIBILITY TO POTYVIRUS 1; AltName: Full=eIF-(iso)4F 25 kDa subunit; AltName: Full=eIF-(iso)4F p28 subunit; AltName: Full=eIF4Eiso protein; AltName: Full=mRNA cap-binding protein	2.60776	18.69	3	2	3	3	198	22.5003	5.69385
294956518	RecName: Full=Beta-amylase 3, chloroplastic; AltName: Full=1,4-alpha-D-glucan maltohydrolase; AltName: Full=Beta-amylase 8; AltName: Full=Chloroplast beta-amylase; Short=CT-BMY; Flags: Precursor	2.57224	37.96	3	2	22	14	548	61.3139	7.04932
6093778	RecName: Full=Proteasome subunit alpha type-2-A; AltName: Full=20S proteasome alpha subunit B-1; AltName: Full=Proteasome component 3	2.57177	31.06	3	2	4	7	235	25.6853	5.69385
7270327	putative protein	2.49369	38.67	3	2	5	5	181	20.6936	7.21045
16323131	AT4g14210/dl3145c	2.42884	18.73	3	2	5	6	566	62.9394	6.48096
12321552	clathrin heavy chain, putative	2.36373	19.46	3	2	20	22	1516	172.062	5.23682
332657994	phytoene desaturase 3	2.22966	29.51	3	2	20	10	566	62.9514	6.48096
28416569	At3g56000	2.18117	10.65	3	2	5	28	535	61.4529	6.72705
27808542	At1g74460	2.16493	16.36	3	2	5	6	275	30.8253	5.73193
300650842	unnamed protein product	2.12851	35.8	3	2	3	6	176	19.1137	8.86572
16486	RNA polymerase II second largest subunit	2.09197	13.97	3	2	24	21	1188	134.975	7.79639
7270611	hypothetical protein	2.08614	21.34	3	2	25	19	1003	111.391	7.07861
332189233	SET domain-containing protein	2.08473	9.51	3	2	4	9	547	61.9341	4.95752
332008254	aldolase-type TIM barrel family protein	2.06794	36.54	3	2	9	10	364	40.3902	5.23682
332190871	methionine aminopeptidase 1B	2.0516	31.45	3	2	5	6	283	30.953	8.98291
22531028	kinesin-like protein	1.90969	21.02	3	2	20	15	628	69.4244	7.6792
332197064	Vps52 / Sac2 family protein	1.87941	16.37	3	2	9	15	721	82.8589	5.68115
21592582	monodehydroascorbate reductase (NADH)-like protein	1.85512	20.05	3	2	6	7	434	46.4572	7.31299
227308444	unnamed protein product	1.84551	24.18	3	2	7	10	364	39.1868	5.8208
20127044	putative bHLH transcription factor	1.82479	13.99	3	2	3	3	486	52.3812	5.93506
332189794	endonuclease III	1.80626	31.53	3	2	8	9	314	34.4731	9.23193
473878	calnexin homolog	1.77938	10.42	3	2	5	6	528	59.9801	4.79248
9279722	unnamed protein product	1.77232	7.71	3	2	3	3	454	48.3726	9.0415
75336881	RecName: Full=L-type lectin-domain containing receptor kinase VII.1; Short=LecRK-VII.1; Flags: Precursor	1.75589	25.8	3	2	22	15	686	76.6444	6.65381
27735269	RecName: Full=Thioredoxin F1, chloroplastic; Short=AtTrxf1; AltName: Full=Thioredoxin F2; Short=AtTrxf2; Flags: Precursor	1.75038	44.38	3	2	4	5	178	19.3131	8.92432
110739125	protein kinase like protein	1.74195	12.2	3	2	4	8	451	49.9694	7.1958
330251934	DNAJ heat shock family protein	1.73612	14.54	3	2	7	11	337	37.0859	8.79248
21464555	AT3g57880/T10K17_90	1.72657	18.37	3	2	9	11	773	89.1082	8.93896
227206372	AT4G08580	1.71939	28.74	3	2	24	22	435	51.1125	4.97021
13877615	putative protein kinase gb|AAD22129	1.70673	10.06	3	2	3	5	497	54.9238	5.31299
330252038	triosephosphate isomerase	1.70409	35.62	3	2	8	10	306	32.2867	7.48877
7269339	putative protein	1.69852	10.64	3	2	5	6	545	61.3958	6.15088
332657489	Nascent polypeptide-associated complex subunit alpha-like protein 4	1.67352	21.8	3	2	3	3	211	23.1003	4.42432
332189746	putative uridine nucleosidase 2	1.67106	9.93	3	2	3	3	302	32.508	5.35107
110737695	hypothetical protein	1.65964	16.7	3	2	8	9	563	63.9628	7.82568
332005799	26S proteasome non-ATPase regulatory subunit 14	1.65676	10.42	3	2	2	2	259	29.1888	6.53662
11120801	unknown protein	1.64382	22.95	3	2	22	25	745	83.8513	6.60986
1354272	aspartic proteinase, partial	1.64353	10.49	3	2	4	4	486	52.3623	5.43994
17380180	RecName: Full=Proteasome subunit beta type-2-B; AltName: Full=20S proteasome beta subunit D-2; AltName: Full=Proteasome component GA; AltName: Full=Proteasome subunit beta type-4	1.63519	27.14	3	2	5	10	199	21.9702	6.68311
332006858	Pyridoxal kinase	1.6331	25.08	3	2	5	10	315	35.0362	7.06396
27754528	putative flavonol synthase, partial	1.63052	14.46	3	2	3	4	242	27.44	4.88135
514057840	accelerated cell death 6	1.6289	17.61	3	2	9	15	670	73.7637	5.78271
20466388	putative chloroplast outer membrane protein	1.60655	17.14	3	2	26	20	1202	131.621	4.84326
62286630	RecName: Full=Acyl-coenzyme A oxidase 4, peroxisomal; Short=AOX 4; AltName: Full=G6p; AltName: Full=Short-chain acyl-CoA oxidase; Short=AtCX4; Short=AtG6; Short=SAOX	1.60581	31.88	3	2	8	9	436	47.5262	8.32373
332646084	cystathionine beta-lyase	1.60514	12.92	3	2	4	4	449	48.7981	7.57666
332658067	uncharacterized protein AT4G14620	0	12.02	3	2	6	10	341	38.6831	8.06006
1305457	cytosolic cyclophilin	0	5.11	3	2	2	4	176	18.8942	7.37158
91805473	hypothetical protein At2g32905	0	17.84	3	2	4	4	213	24.8955	6.81494
15450361	At1g31330/T19E23_1	0	23.98	3	2	3	10	221	24.2058	9.53955
73658470	PSII reaction center subunit VI, partial (chloroplast)	0	29.63	3	2	2	9	27	3.08965	8.99756
104645362	disease resistance protein, partial	0	33.7	3	2	4	4	181	20.2069	9.21729
21553913	peroxiredoxin, putative	0	24.07	3	2	2	2	162	17.4761	5.5415
2275206	putative pectinesterase	0	20.65	3	2	2	2	247	27.0164	5.64307
281312216	RecName: Full=Beta-glucosidase 46; Short=AtBGLU46; Flags: Precursor	0	8.72	3	2	3	4	516	59.0753	6.91748
26397553	RecName: Full=Peroxidase 40; Short=Atperox P40; Flags: Precursor	0	14.94	3	2	4	6	348	37.4363	4.61475
75166334	RecName: Full=Reactive Intermediate Deaminase A, chloroplastic; AltName: Full=2-iminobutanoate/2-iminopropanoate deaminase; Flags: Precursor	0	19.25	3	2	3	4	187	19.8034	8.39697
21759093	RecName: Full=Betaine aldehyde dehydrogenase 1, chloroplastic; Short=BADH; AltName: Full=Aldehyde dehydrogenase family 10 member A8; Flags: Precursor	0	21.96	3	2	7	10	501	54.3968	5.2876
3249076	Similar to beta glucosidase (bg1A) gb|X94986 from Manihot esculenta	262.574	15.78	2	2	5	134	545	61.4155	6.94678
75254046	RecName: Full=Putative beta-glucosidase 6; Short=AtBGLU6; Flags: Precursor	260.857	17.94	2	2	3	126	379	42.5595	5.41455
15809970	At2g36530/F1O11.16	98.2929	31.31	2	2	27	62	444	47.6744	6.06201
12585448	RecName: Full=UTP--glucose-1-phosphate uridylyltransferase 1; AltName: Full=UDP-glucose pyrophosphorylase 1; Short=UDPGP 1; Short=UGPase 1	84.4512	31.7	2	2	22	51	470	51.8872	6.01123
332197294	P-loop containing nucleoside triphosphate hydrolases superfamily protein	74.1228	45.83	2	2	25	35	432	48.2947	7.32764
20147193	At1g61040/T7P1_17	58.4753	32.66	2	2	29	92	643	71.2078	8.99756
62319752	tubulin beta-2/beta-3 chain	56.3696	50	2	2	20	34	218	25.2057	4.76709
298545581	unnamed protein product	56.2802	30.91	2	2	50	116	2216	242.725	6.3667
332640685	heavy-metal-associated domain-containing protein	56.0066	25.13	2	2	22	49	577	58.8431	8.63135
332007166	uncharacterized protein AT5G40450	41.3727	22.74	2	2	46	67	2889	322.814	4.29736
25090254	RecName: Full=Elongation factor Tu, mitochondrial; Flags: Precursor	40.2978	33.48	2	2	9	21	454	49.3786	6.69775
75153917	RecName: Full=MACPF domain-containing protein At1g14780	38.0814	19.46	2	2	7	41	627	69.8736	9.08545
135391	RecName: Full=Tubulin alpha-1 chain	36.1646	32.89	2	2	7	14	450	49.7684	5.04639
330251900	WD40 domain-containing protein	29.1549	33.49	2	2	24	25	648	71.1572	5.8335
550554320	unnamed protein product	29.1195	19.96	2	2	20	23	566	62.1627	6.90283
14334534	putative mitochondrial processing peptidase alpha subunit	28.5517	13.03	2	2	7	21	499	54.0464	6.60986
75173342	RecName: Full=Pentatricopeptide repeat-containing protein At1g02370, mitochondrial; Flags: Precursor	27.2001	45.25	2	2	29	36	537	60.314	6.34131
6714442	unknown protein	26.5356	13	2	2	20	41	2070	226.837	5.93506
2191151	contains similarity to membrane associated salt-inducible protein, partial	26.4408	23.8	2	2	26	27	878	100.577	7.85498
295414422	unnamed protein product	26.2128	12.68	2	2	4	12	276	29.3014	6.02393
332006674	putative S9 Tyrosyl aminopeptidase	25.5672	27.95	2	2	22	24	730	81.2548	5.79541
75309209	RecName: Full=Glutamine synthetase cytosolic isozyme 1-4; AltName: Full=Glutamate--ammonia ligase GLN1;4; Short=GLN1;4	25.2738	16.85	2	2	5	15	356	38.9624	5.2876
2191187	contains similarity to a DNAJ-like domain	24.4513	25.54	2	2	34	56	1609	182.594	8.66064
222424465	AT4G11010	21.9269	49.58	2	2	9	19	238	25.6493	9.08545
728048589	RecName: Full=Nuclear pore complex protein NUP155; AltName: Full=Nucleoporin 155	21.7909	18.58	2	2	20	37	1464	159.913	5.47803
332660180	elongation factor Ts family protein	21.6657	32.32	2	2	26	41	953	103.718	5.0083
75262692	RecName: Full=Hypersensitive-induced response protein 1; Short=AtHIR1	21.5333	19.93	2	2	5	11	286	31.4111	5.42725
3355487	unknown protein	20.9886	22.59	2	2	28	45	1567	174.975	7.38623
110740527	ATP sulfurylase precursor	20.6637	34.33	2	2	22	16	469	52.1069	8.86572
13432260	RecName: Full=Triosephosphate isomerase, cytosolic; Short=TIM; Short=Triose-phosphate isomerase	20.1944	20.87	2	2	5	15	254	27.1521	5.50342
227204349	AT5G30510	20.1	41.53	2	2	20	18	378	41.3716	7.02002
6715645	T25K16.8	19.62	25.33	2	2	23	18	679	75.2315	8.76318
75337158	RecName: Full=T-complex protein 1 subunit eta; Short=TCP-1-eta; AltName: Full=CCT-eta; AltName: Full=Chaperonin CCT7	19.1964	29.08	2	2	23	20	557	59.7389	6.39209
7268182	centromere protein homolog	18.5095	20.47	2	2	28	44	1676	192.84	5.2749
391358194	RecName: Full=Zinc finger CCCH domain-containing protein 19; Short=AtC3H19; AltName: Full=Protein Needed for RDR2-independent DNA methylation	18.4268	22.67	2	2	24	37	1773	194.931	4.79248
332189486	Prefoldin chaperone subunit family protein	18.1669	26.85	2	2	7	17	391	44.0288	5.05908
330253960	AICARFT/IMPCHase bienzyme family protein	17.8654	34.73	2	2	24	17	596	64.8659	6.91748
121075	RecName: Full=Glycine cleavage system H protein 1, mitochondrial; Flags: Precursor	17.3727	43.03	2	2	3	6	165	17.9359	5.33838
378405156	RecName: Full=Citrate synthase 5, mitochondrial; Flags: Precursor	17.1718	38.58	2	2	22	17	464	51.6916	6.66846
332645399	Duplicated homeodomain-like superfamily protein	17.0538	17.09	2	2	22	32	1656	181.637	7.06396
332191510	D-3-phosphoglycerate dehydrogenase	16.4607	32.26	2	2	25	36	651	69.6905	6.354
7268442	disease resistance RPP5 like protein	15.8217	18.75	2	2	23	21	1072	120.46	7.35693
21617922	pyridoxine biosynthesis protein-like	15.7549	50.49	2	2	22	16	309	33.135	6.11279
12644523	RecName: Full=Glycine cleavage system H protein 3, mitochondrial; Flags: Precursor	15.6027	32.53	2	2	3	6	166	17.8859	5.18604
332656536	transducin family protein / WD-40 repeat family protein	15.4101	19.86	2	2	24	37	1913	211.855	5.41455
332659944	aluminum induced protein with YGL and LRDR motifs	15.0408	23.2	2	2	4	10	250	27.6045	5.85889
330252931	NAD(P)-linked oxidoreductase superfamily protein	14.7278	23.44	2	2	7	10	384	43.1272	8.11865
21593570	inorganic pyrophosphatase-like protein	14.6707	20.83	2	2	2	6	216	24.5744	5.46533
7269333	putative proteasome regulatory subunit	14.6578	28.33	2	2	7	9	406	46.4051	6.46826
9758665	unnamed protein product	14.6174	29.23	2	2	27	26	633	71.2225	6.45557
75329741	RecName: Full=THO complex subunit 4B; AltName: Full=ALYREF homolog 2; Short=AtALY2	14.5819	26.71	2	2	8	14	292	30.7612	9.979
1173345	RecName: Full=Sedoheptulose-1,7-bisphosphatase, chloroplastic; AltName: Full=SED(1,7)P2ase; AltName: Full=Sedoheptulose bisphosphatase; Short=SBPase; Flags: Precursor	14.4819	13.99	2	2	5	10	393	42.3876	6.56592
332010704	phosphoenolpyruvate carboxykinase 2	13.9666	30.45	2	2	23	17	670	72.8455	6.41748
9502431	Unknown protein	13.7209	23.91	2	2	6	9	368	41.2338	9.23193
728048438	RecName: Full=Nuclear pore complex protein GP210; AltName: Full=Nuclear pore membrane glycoprotein 210; AltName: Full=Nucleoporin GP210; AltName: Full=Protein EMBRYO DEFECTIVE 3012; Flags: Precursor	13.6105	14.61	2	2	22	29	1923	210.533	6.01123
20141225	RecName: Full=Phospho-2-dehydro-3-deoxyheptonate aldolase 1, chloroplastic; AltName: Full=3-deoxy-D-arabino-heptulosonate 7-phosphate synthase 1; AltName: Full=DAHP synthase 1; AltName: Full=Phospho-2-keto-3-deoxyheptonate aldolase 1; Flags: Precursor	13.4573	14.1	2	2	7	13	525	57.9424	8.06006
332007383	lung seven transmembrane receptor family protein	12.994	12.98	2	2	5	11	439	50.1933	5.94775
75263857	RecName: Full=Soluble inorganic pyrophosphatase 4; AltName: Full=Pyrophosphate phospho-hydrolase 4; Short=PPase 4	12.7894	38.89	2	2	7	13	216	24.5604	5.46533
3057150	chaperonin 10	12.4218	32.28	2	2	6	13	254	26.9125	8.88037
4678268	putative protein	12.4213	17.59	2	2	8	11	614	67.9346	5.56689
302595926	RecName: Full=Protein DA1-related 4	11.9087	12.77	2	2	25	20	1613	185.019	6.37939
75333996	RecName: Full=Histone H3-like 5	11.6938	48.2	2	2	5	6	139	15.5816	11.2534
5107827	contains similarity to protein kinase domains; Pfam PF00069, Score=129.3, E=7e-35, N=1	11.5516	19.85	2	2	20	21	675	75.3201	7.76709
7594526	putative protein	11.4927	45.89	2	2	26	29	499	55.9407	7.89893
7362770	putative protein	11.4597	18.49	2	2	24	32	1401	153.801	8.83643
17064774	Unknown protein	11.352	17.48	2	2	28	23	961	105.087	5.2749
332658804	nucleotide/nucleic acid binding protein	11.3372	25.49	2	2	27	26	816	91.5079	7.10791
332640583	tryptophanyl-tRNA synthetase-like protein	11.2992	36.57	2	2	8	10	402	45.7382	6.23975
3157945	Contains similarity to axi 1 gene gb|X80301 from Nicotiana tabacum	11.2902	29.82	2	2	22	25	627	71.1186	9.14404
332643306	DNA topoisomerase 2	11.2283	14.88	2	2	29	29	1438	160.31	7.50342
75100413	RecName: Full=Isocitrate dehydrogenase [NAD] regulatory subunit 3, mitochondrial; AltName: Full=IDH-III; AltName: Full=Isocitric dehydrogenase 3; AltName: Full=NAD(+)-specific ICDH 3; Flags: Precursor	11.2264	28.8	2	2	9	12	368	39.9316	7.44482
332644335	kinesin motor protein-like protein	11.2007	26.84	2	2	25	41	1263	142.579	5.61768
75145929	RecName: Full=Urease accessory protein D; Short=AtURED	11.1392	19.73	2	2	5	10	294	32.5926	7.66455
1174740	RecName: Full=DNA topoisomerase 2; AltName: Full=DNA topoisomerase II	11.1267	16.63	2	2	24	30	1473	164.005	7.51807
3513742	contains similarity to Zea mays embryogenesis transmembrane protein (GB:X97570)	11.0618	21.1	2	2	8	15	417	46.2949	8.71924
75248525	RecName: Full=Aminopeptidase M1; AltName: Full=Alpha-aminoacylpeptide hydrolase	10.8391	17.41	2	2	24	18	879	98.1169	5.50342
13430610	putative poly(A) binding protein	10.82	24.92	2	2	23	24	662	71.5931	6.85889
332278246	RecName: Full=DNA-directed RNA polymerase subunit beta; AltName: Full=PEP; AltName: Full=Plastid-encoded RNA polymerase subunit beta; Short=RNA polymerase subunit beta	10.7201	17.63	2	2	23	18	1072	120.983	8.49951
332008608	Histidine kinase-, DNA gyrase B-, and HSP90-like ATPase family protein	10.7023	19.9	2	2	23	16	819	91.8684	7.43018
7211976	F13M7.11	10.528	32.57	2	2	23	17	479	55.0062	8.27979
2499812	RecName: Full=Profilin-3	10.4945	9.7	2	2	2	8	134	14.4089	5.19873
61679813	Chain B, Crystal Structure Of Thi1 Protein From Arabidopsis Thaliana	10.443	25	2	2	5	15	284	30.0303	6.30322
12229672	RecName: Full=Methionine aminopeptidase 1A; Short=MAP 1A; Short=MetAP 1A; AltName: Full=Peptidase M 1A	10.3747	27.64	2	2	7	15	398	43.964	7.10791
4587572	Similar to gb|U70015 lysosomal trafficking regulator from Mus musculus and contains 2 PF|00400 WD40, G-beta repeats. ESTs gb|T43386 and gb|AA395236 come from this gene	10.3526	16.53	2	2	33	51	3600	400.553	6.12549
21264504	RecName: Full=Phosphoribosylformylglycinamidine cyclo-ligase, chloroplastic; AltName: Full=AIR synthase; Short=AIRS; AltName: Full=Phosphoribosyl-aminoimidazole synthetase; Flags: Precursor	10.3474	30.33	2	2	7	13	389	41.4782	5.51611
332003054	protein Fes1C	10.34	29.82	2	2	6	11	285	31.6753	5.5415
146286088	RecName: Full=Coatomer subunit alpha-1; AltName: Full=Alpha-coat protein 1; Short=Alpha-COP 1	9.84299	27.22	2	2	24	31	1216	136.48	6.97607
75168881	RecName: Full=Dirigent protein 19; Short=AtDIR19; Flags: Precursor	9.83203	76.76	2	2	8	20	185	20.5495	9.43701
332641740	ribosomal protein S5/Elongation factor G/III/V family protein	9.7997	31.81	2	2	28	23	767	85.1497	5.64307
18087513	AT5g18480/F20L16_200	9.63516	17.88	2	2	9	13	537	60.1433	8.88037
75315624	RecName: Full=Peroxisomal fatty acid beta-oxidation multifunctional protein AIM1; AltName: Full=Protein ABNORMAL INFLORESCENCE MERISTEM 1; Short=AtAIM1; Includes: RecName: Full=Enoyl-CoA hydratase/3-2-trans-enoyl-CoA isomerase/3-hydroxybutyryl-CoA epimerase; Includes: RecName: Full=3-hydroxyacyl-CoA dehydrogenase	9.5499	17.75	2	2	8	12	721	77.8086	9.31982
332641112	uncharacterized protein AT3G08030	9.34411	2.79	2	2	2	12	323	34.6789	7.59131
442529	flavin-type blue-light photoreceptor	9.28399	30.4	2	2	26	24	681	76.7462	5.41455
25452979	RecName: Full=Glucose-6-phosphate 1-dehydrogenase, cytoplasmic isoform 2; AltName: Full=G6PDH6; Short=G6PD6	9.25457	22.91	2	2	7	12	515	59.0794	6.43018
330253538	transcription factor Pur-alpha 1	9.23298	26.44	2	2	6	12	295	32.0821	6.12549
332192421	T-complex protein 1 subunit epsilon	9.22998	29.19	2	2	22	12	459	51.1143	5.51611
62319315	hypothetical protein	9.10523	13.59	2	2	2	10	206	22.5557	6.78564
75333353	RecName: Full=Peptidyl-prolyl cis-trans isomerase CYP40; Short=PPIase CYP40; AltName: Full=Cyclophilin of 40 kDa; Short=Cyclophilin-40; AltName: Full=Protein SQUINT; AltName: Full=Rotamase CYP40	9.10094	32.13	2	2	8	10	361	40.581	5.89697
9758538	unnamed protein product	9.07583	16.73	2	2	8	16	735	82.2461	8.35303
12229797	RecName: Full=Glycine dehydrogenase (decarboxylating) 2, mitochondrial; AltName: Full=Glycine cleavage system P protein 2; AltName: Full=Glycine decarboxylase 2; AltName: Full=Glycine decarboxylase P-protein 2; Short=AtGLDP2; AltName: Full=Glycine dehydrogenase (aminomethyl-transferring) 2; Flags: Precursor	8.93669	20.59	2	2	22	24	1044	113.703	6.65381
332195225	Leucine-rich repeat transmembrane protein kinase	8.81163	14.23	2	2	22	16	1047	114.694	6.90283
75335238	RecName: Full=Hsp70-Hsp90 organizing protein 1; Short=AtHop1; AltName: Full=Stress-induced-phosphoprotein 1; Short=STI1	8.75272	31.82	2	2	25	21	572	64.5443	6.27783
257340976	unnamed protein product	8.71266	16.64	2	2	24	16	1490	166.351	7.60596
75263858	RecName: Full=Diaminopimelate epimerase, chloroplastic; Short=DAP epimerase; Flags: Precursor	8.60939	46.13	2	2	9	11	362	38.9593	5.68115
75335607	RecName: Full=Polyadenylate-binding protein 3; Short=AtPabN2; Short=AtPabN3; Short=Poly(A)-binding protein 3; AltName: Full=Nuclear poly(A)-binding protein 3; AltName: Full=Poly(A)-binding protein III; Short=PABIII	8.57233	27.65	2	2	6	12	217	24.7879	4.91943
332004145	RNA recognition motif-containing protein	8.54783	26.73	2	2	6	12	202	22.8099	4.65283
17381052	putative peptide transporter protein	8.47664	34.78	2	2	23	21	368	40.9605	5.99854
17865568	RecName: Full=60S ribosomal protein L22-2	8.39048	54.03	2	2	6	12	124	14.0094	9.5542
330251919	AGC (cAMP-dependent, cGMP-dependent and protein kinase C) kinase family protein	8.2683	17.22	2	2	20	14	569	64.802	6.03662
16648755	At2g31880/F20M17.8	8.26689	23.4	2	2	9	17	641	71.0105	9.15869
19310381	At2g40850/T20B5.5	8.21245	7.68	2	2	5	7	560	61.1575	5.89697
26449534	putative importin beta	8.16997	14.11	2	2	7	8	808	89.7961	4.83057
28202123	RecName: Full=Histone H4	8.10655	33.01	2	2	5	9	103	11.4024	11.4731
41017233	RecName: Full=Glutamate receptor 1.2; AltName: Full=Ligand-gated ion channel 1.2; Flags: Precursor	8.0871	19.95	2	2	22	20	867	98.0895	7.26904
20978551	RecName: Full=26S proteasome non-ATPase regulatory subunit 6 homolog; AltName: Full=26S proteasome regulatory subunit RPN7; Short=AtRPN7; AltName: Full=26S proteasome regulatory subunit S10 homolog	8.05749	17.05	2	2	5	6	387	44.254	5.98584
332660631	nucleotide/sugar transporter family protein	7.99443	16.16	2	2	2	7	359	39.4023	9.17334
8778583	F28C11.19	7.99251	21.31	2	2	56	76	3134	362.27	9.48096
7378609	3-isopropylmalate dehydrogenase-like protein	7.98361	24.19	2	2	8	9	372	40.3667	6.78564
330252903	N-carbamoylputrescine amidase	7.938	9.03	2	2	2	5	299	33.5119	6.04932
4960154	putative progesterone-binding protein homolog	7.84335	35.57	2	2	8	13	253	28.2105	8.646
26453056	unknown protein	7.82008	20.34	2	2	9	10	536	60.2604	5.021
1170619	RecName: Full=Kinesin-1; AltName: Full=Kinesin-like protein A	7.76214	22.95	2	2	26	31	793	88.9924	7.1958
10177869	RAR1	7.75027	14.6	2	2	2	7	226	25.0158	7.2251
520478	pyruvate dehydrogenase E1 beta subunit	7.58481	28.37	2	2	8	13	363	39.1632	5.8335
332660627	F-type H+-transporting ATPase subunit b	7.54015	40.64	2	2	8	13	219	23.9027	5.85889
4646230	hypothetical protein	7.31529	14.68	2	2	22	21	899	102.295	8.49951
75248484	RecName: Full=N-carbamoylputrescine amidase; AltName: Full=Nitrilase-like protein 1	7.27806	21.78	2	2	4	6	326	36.4334	6.25244
12325228	putative alpha-amylase; 60344-64829	7.24603	12.71	2	2	20	13	826	92.9334	6.07471
75171524	RecName: Full=Structural maintenance of chromosomes protein 6A	7.19269	22.78	2	2	28	23	1058	122.118	7.48877
9759413	beta-ureidopropionase	7.18289	13.83	2	2	4	6	405	45.1406	6.40479
330250934	RNA helicase, ATP-dependent, SK12/DOB1 protein	7.13786	20.3	2	2	23	21	995	111.818	6.44287
332645123	kinesin-related protein	6.96105	21.88	2	2	22	31	1051	118.687	7.98682
332193125	GTP-binding protein	6.93154	16.24	2	2	6	9	394	44.4432	6.81494
332661676	tetratricopeptide repeat domain-containing protein	6.81042	18.48	2	2	3	5	341	39.1302	8.77783
21537357	UVB-resistance protein-like	6.71846	17.17	2	2	6	7	396	42.9124	5.68115
12325095	putative dihydropterin pyrophosphokinase/dihydropteroate synthase; 82398-83777	6.70177	33.99	2	2	20	11	459	51.3645	6.49365
363805604	RecName: Full=Vacuolar protein sorting-associated protein 35C; AltName: Full=Vesicle protein sorting 35C	6.68067	21.14	2	2	22	15	790	89.348	5.33838
330255139	putative protein kinase	6.67951	30.45	2	2	9	9	440	49.2425	9.42236
332009068	SPFH/Band 7/PHB domain-containing membrane-associated protein	6.6698	22.44	2	2	5	8	401	43.5796	9.05615
332642761	AAA-type ATPase domain-containing protein	6.50736	11.98	2	2	22	18	993	111.293	6.13818
332190038	histone H4	6.49287	24.42	2	2	3	10	86	9.3882	11.2095
2500026	RecName: Full=Adenylosuccinate synthetase, chloroplastic; Short=AMPSase; Short=AdSS; AltName: Full=IMP--aspartate ligase; Flags: Precursor	6.48409	9.59	2	2	2	3	490	52.9313	7.13721
330253733	actin-related protein C2B	6.46995	23.01	2	2	6	10	365	42.1741	9.56885
75161464	RecName: Full=CRS2-associated factor 1, mitochondrial; Flags: Precursor	6.46433	15.8	2	2	5	6	405	46.3641	9.37842
1931653	unknown protein; 98896-95855	6.45619	19.43	2	2	20	18	592	69.3888	8.52881
75318691	RecName: Full=Probable nucleoredoxin 1; Short=AtNrx1	6.45473	16.09	2	2	7	14	578	65.1286	5.0083
21554171	cyanate lyase (CYN)	6.44765	35.71	2	2	4	6	168	18.5485	7.32764
332003865	UBQ, helicase-c and DEAD-like helicase domain-containing protein	6.36173	19.37	2	2	25	20	1141	126.379	8.23584
11762116	At2g27680	6.2499	16.87	2	2	4	8	326	36.94	7.53271
75333375	RecName: Full=Mitochondrial dicarboxylate/tricarboxylate transporter DTC; AltName: Full=Dicarboxylate/tricarboxylate carrier	6.22357	26.51	2	2	5	6	298	31.8912	9.23193
332660306	Dihydropterin pyrophosphokinase / Dihydropteroate synthase	6.22297	19.49	2	2	7	8	554	60.6992	7.43018
19883937	RecName: Full=Translationally-controlled tumor protein homolog; Short=TCTP	6.21007	21.43	2	2	4	18	168	18.8985	4.64014
1346194	RecName: Full=Glutathione reductase, cytosolic; Short=GR; Short=GRase; AltName: Full=OBP29	6.1809	19.84	2	2	6	9	499	53.8368	6.80029
6579214	T23G18.2	6.1479	14	2	2	24	41	2658	301.638	8.19189
12644540	RecName: Full=Probable NADH dehydrogenase [ubiquinone] 1 alpha subcomplex subunit 12	6.13379	43.4	2	2	7	7	159	18.3052	9.23193
246209	S-locus related protein SLR1 homolog	6.1331	18.45	2	2	5	7	439	50.155	8.71924
332646180	pectin lyase-like superfamily protein	6.08874	8.98	2	2	3	4	490	54.0645	4.99561
75171244	RecName: Full=ATP-dependent 6-phosphofructokinase 4, chloroplastic; Short=ATP-PFK 4; Short=Phosphofructokinase 4; AltName: Full=Phosphohexokinase 4; Flags: Precursor	6.03246	17.36	2	2	6	9	530	58.4301	8.23584
8777441	unnamed protein product	6.03194	24.02	2	2	8	10	458	51.8677	9.33447
9972364	Unknown protein	5.96159	14.81	2	2	9	15	520	58.6635	6.22705
7269051	putative protein	5.94117	12.7	2	2	5	6	441	52.3052	5.77002
28393210	putative protein kinase	5.88242	18.61	2	2	7	8	489	54.9976	5.69385
332004969	Target of Myb protein 1	5.86999	18.18	2	2	4	7	297	33.3218	4.89404
11242	fructose-bisphosphatase (chloroplast)	5.72727	18.47	2	2	6	7	417	45.1495	5.40186
23397333	putative scarecrow protein, partial	5.70082	12.78	2	2	5	15	587	65.4292	6.04932
3377802	T2H3.8	5.67843	13	2	2	20	23	808	92.1429	6.56592
3702329	hypothetical protein	5.61543	34.21	2	2	6	9	342	39.5556	5.43994
75154132	RecName: Full=AP-4 complex subunit epsilon; AltName: Full=AP-4 adaptor complex subunit epsilon; AltName: Full=Adaptor-related protein complex 4 subunit epsilon; AltName: Full=Epsilon subunit of AP-4; AltName: Full=Epsilon-adaptin	5.60763	13.97	2	2	9	19	938	103.67	5.52881
1170040	RecName: Full=Glutathione reductase, chloroplastic; Short=GR; Short=GRase; AltName: Full=Protein EMBRYO DEFECTIVE 2360; Flags: Precursor	5.58929	22.12	2	2	7	9	565	60.8141	7.86963
75181119	RecName: Full=4-substituted benzoates-glutamate ligase GH3.12; AltName: Full=Auxin-responsive GH3-like protein 12; Short=AtGH3-12; AltName: Full=Protein GH3-LIKE DEFENSE GENE 1; AltName: Full=Protein GRETCHEN HAGEN 3.12; AltName: Full=Protein HOPW1-1-INTERACTING 3; AltName: Full=Protein avrPPHB SUSCEPTIBLE 3	5.49797	12.52	2	2	6	10	575	65.0863	5.021
21593011	unknown	5.48656	31.14	2	2	6	6	350	38.5869	9.08545
47117812	RecName: Full=Probable phospholipid hydroperoxide glutathione peroxidase 6, mitochondrial; Short=AtGPX1; Short=PHGPx; Flags: Precursor	5.42456	24.57	2	2	5	10	232	25.5683	9.34912
222423112	AT5G16290	5.36427	15.51	2	2	7	9	477	52.2984	7.02002
26451248	putative inosine-5'-monophosphate dehydrogenase	5.36363	23.43	2	2	6	7	350	37.6793	7.84033
122238362	RecName: Full=Phragmoplast orienting kinesin 2; AltName: Full=Kinesin POK2	5.3324	18.3	2	2	42	56	2771	314.865	5.21143
332660513	uncharacterized protein AT4G31440	5.32999	30.34	2	2	8	12	379	41.7755	8.68994
460425449	RecName: Full=Probable glycine-rich RNA-binding protein 1; Short=AtGR-RBP1; AltName: Full=AtRBG1	5.32898	33.56	2	2	5	8	149	16.0164	6.7417
28951055	At5g28237	5.26014	24.09	2	2	8	9	465	50.6267	7.03467
3004869	glutathione peroxidase	5.24157	28.99	2	2	4	9	169	18.5975	7.07861
75318383	RecName: Full=Peroxisomal (S)-2-hydroxy-acid oxidase GLO5; AltName: Full=Glycolate oxidase 3; Short=AtGLO5; Short=GOX 3; AltName: Full=Short chain alpha-hydroxy acid oxidase GLO5	5.14616	28.8	2	2	8	15	368	40.4562	8.30908
22655290	unknown protein	5.11795	18.77	2	2	4	8	277	29.4233	5.08447
75266215	RecName: Full=Oxysterol-binding protein-related protein 3B; AltName: Full=OSBP-related protein 3B	5.09228	21.83	2	2	9	17	458	51.923	5.18604
745998040	RecName: Full=Protein STRICTOSIDINE SYNTHASE-LIKE 1; Short=AtSSL1; AltName: Full=Strictosidine synthase 7; Short=AtSS7; Flags: Precursor	5.00619	55.08	2	2	23	20	394	44.3632	6.66846
10176858	unnamed protein product	4.9991	14.59	2	2	9	12	665	73.2896	8.25049
11127757	sucrose-phosphatase, partial	4.99633	38.81	2	2	22	14	420	47.5653	6.69775
17644159	unknown protein	4.93415	18.46	2	2	5	6	455	50.3232	8.47021
20137681	RecName: Full=Cyanate hydratase; Short=Cyanase; AltName: Full=Cyanate hydrolase; AltName: Full=Cyanate lyase	4.84541	14.29	2	2	2	3	168	18.5805	5.63037
21595581	nifU-like protein	4.73223	34.94	2	2	4	4	166	17.8362	8.98291
54036216	RecName: Full=Pleckstrin homology domain-containing protein 1; Short=AtPH1	4.66776	13.79	2	2	2	6	145	16.8004	7.34229
13626364	RecName: Full=Probable elongation factor 1-gamma 1; Short=EF-1-gamma 1; AltName: Full=eEF-1B gamma 1	4.59517	22.95	2	2	8	12	414	46.6306	5.47803
75161600	RecName: Full=Protein INVOLVED IN DE NOVO 2; AltName: Full=Protein RNA-DIRECTED DNA METHYLATION 12	4.59309	24.42	2	2	27	24	647	74.7781	5.88428
12643263	RecName: Full=20 kDa chaperonin, chloroplastic; AltName: Full=Chaperonin 10; Short=Ch-CPN10; Short=Cpn10; AltName: Full=Chaperonin 20; AltName: Full=Protein Cpn21; Flags: Precursor	4.58186	20.55	2	2	5	13	253	26.7855	8.88037
332004971	Target of Myb protein 1	4.49035	20.88	2	2	4	9	407	45.2825	4.85596
62318835	hypothetical protein, partial	4.40618	32.44	2	2	24	26	635	71.2727	7.37158
75207336	RecName: Full=5-formyltetrahydrofolate cyclo-ligase-like protein COG0212; AltName: Full=Protein CLUSTERS OF ORTHOLOGOUS GROUP 212; Flags: Precursor	4.40398	31.36	2	2	9	12	354	39.5339	9.37842
332661546	phospholipase like protein (PEARLI 4)	4.27043	26.1	2	2	20	18	521	58.741	8.98291
332646688	photosystem I light harvesting complex protein	4.26782	16.73	2	2	2	4	257	27.7373	7.44482
332660874	tRNA synthetase class II (D, K and N) family protein	4.25664	22.29	2	2	22	17	664	74.4697	7.18115
158430792	Chain D, Structural Basis For The Regulation Of N-Acetylglutamate Kinase By Pii In Arabidopsis Thaliana	4.12509	35.56	2	2	5	7	135	14.7497	8.38232
3775989	RNA helicase, partial	4.12176	20.92	2	2	7	11	411	45.3351	8.89502
3399765	heat shock transcription factor 21, partial	4.09152	29.68	2	2	8	10	401	46.2727	5.64307
75270351	RecName: Full=Heterogeneous nuclear ribonucleoprotein 1; Short=hnRNP1	4.08675	19.95	2	2	5	8	411	42.3276	5.89697
4850390	Strong similarity to gb|D78605 cytochrome P450 monooxygenase from Arabidopsis thaliana and is a member of the PF|00067 Cytochrome P450 family	4.03568	29.19	2	2	20	12	459	52.1715	8.32373
7269540	putative aspartate-tRNA ligase	4.00198	27.58	2	2	23	17	504	57.1412	6.3667
75265982	RecName: Full=Protein TIC 55, chloroplastic; AltName: Full=Translocon at the inner envelope membrane of chloroplasts 55; Short=AtTIC55; AltName: Full=Translocon at the inner envelope membrane of chloroplasts 55-II; Flags: Precursor	3.99816	18.55	2	2	9	11	539	60.5691	8.68994
75174757	RecName: Full=Methyl-CpG-binding domain-containing protein 8; Short=AtMBD8; Short=MBD08; AltName: Full=Methyl-CpG-binding protein MBD8	3.99572	26.91	2	2	9	12	524	58.6331	5.13525
39646370	unnamed protein product	3.98607	16.39	2	2	25	18	1318	146.405	5.2749
10092339	unknown protein; 17672-20388	3.94581	19.93	2	2	6	7	281	31.9317	5.71924
21593052	DAG protein, putative	3.9343	18.97	2	2	4	4	232	26.1571	8.88037
75324340	RecName: Full=Thioredoxin Y1, chloroplastic; Short=AtTrxy1; Flags: Precursor	3.89853	18.02	2	2	2	4	172	19.238	8.85107
12643808	RecName: Full=Probable cadmium/zinc-transporting ATPase HMA1, chloroplastic; AltName: Full=Protein HEAVY METAL ATPASE 1; Flags: Precursor	3.85424	20.63	2	2	22	15	819	88.1329	7.89893
4263828	putative non-LTR retroelement reverse transcriptase	3.84419	18.17	2	2	27	23	1277	145.897	8.90967
75220282	RecName: Full=Probable fructokinase-5	3.82702	21.6	2	2	5	9	324	34.6659	7.29834
28393539	putative palmitoyl-protein thioesterase precursor	3.7838	15.61	2	2	4	8	314	34.5376	7.18115
7267544	isoamylase-like protein	3.78267	19.52	2	2	22	15	702	79.5086	5.75732
21553669	5,10-methylenetetrahydrofolate dehydrogenase:5,10-methenyltetrahydrofolate cyclohydrolase, putative	3.75735	41.14	2	2	20	17	299	31.5469	8.1626
8954020	Contains similarity to a putative CDC6 protein At2g29680 gi|3582344 from Arabidopsis thaliana BAC T27A16 gb|AC005496	3.7555	34.88	2	2	22	19	473	51.8378	8.92432
4539332	glycosyltransferase like protein (fragment), partial	3.74383	15.64	2	2	4	6	454	52.3645	6.46826
7939552	MYB transcription factor-like protein	3.69981	27.89	2	2	6	8	337	39.0453	9.30518
75333951	RecName: Full=ABC transporter F family member 1; Short=ABC transporter ABCF.1; Short=AtABCF1; AltName: Full=GCN20-type ATP-binding cassette protein GCN1	3.6683	25.21	2	2	20	14	595	66.843	6.45557
332643007	Senescence/dehydration-associated protein-like protein	3.6482	29.77	2	2	7	11	299	32.5775	8.14795
332004215	RNA recognition motif (RRM)-containing protein	3.61986	23.86	2	2	28	25	947	109.117	8.29443
10177051	unnamed protein product	3.57993	17.16	2	2	7	10	571	65.559	6.55127
332004472	histidine kinase-like ATPase domain-containing protein	3.54634	18.68	2	2	22	18	696	79.4196	7.98682
75099769	RecName: Full=Probable protein phosphatase 2C 5; Short=AtPP2C05	3.52769	31.31	2	2	9	15	428	45.7516	6.65381
45477193	RecName: Full=Pyridoxal 5'-phosphate synthase subunit PDX1.3; Short=AtPDX1.3; Short=AtPDX1;1; Short=PLP synthase subunit PDX1.3	3.49809	44.66	2	2	9	18	309	33.195	6.11279
21553516	unknown	3.47793	37.5	2	2	4	5	136	15.1295	8.67529
3482933	Similar to cdc2 protein kinases	3.47463	25.85	2	2	27	22	967	108.11	9.26123
332003009	uncharacterized protein AT5G01790	3.43619	24.04	2	2	3	7	208	23.1337	9.77393
21617933	nucleoid DNA-binding-like protein	3.42782	10.12	2	2	4	13	425	45.4611	9.08545
25089786	RecName: Full=ATP synthase subunit d, mitochondrial; Short=ATPase subunit d	3.41786	58.93	2	2	9	15	168	19.5739	5.18604
330253959	urease accessory protein D	3.37709	16.67	2	2	3	8	264	29.6689	8.55811
110743626	hypothetical protein, partial	3.29003	19.4	2	2	7	14	433	50.9972	7.92822
332198086	ubiquitin carboxyl-terminal hydrolase family protein	2.93785	21.79	2	2	7	8	413	47.2901	9.65674
22096383	RecName: Full=Uncharacterized protein At2g37660, chloroplastic; Flags: Precursor	2.79807	28.31	2	2	6	7	325	34.8582	8.30908
2462756	putative receptor kinase	2.71998	12.87	2	2	5	9	645	71.6331	8.68994
332010526	uncharacterized protein AT5G64510	2.68799	20.05	2	2	5	8	424	46.4075	6.04932
330254018	uncharacterized protein AT2G35480	2.68763	27.69	2	2	5	10	195	22.9944	11.5464
700054520	RPP1-like protein, partial	2.67248	16.24	2	2	5	7	388	44.4247	6.18896
332008199	uncharacterized protein AT5G47870	2.5638	18.59	2	2	2	2	199	21.3958	8.17725
21592716	putative ATP synthase	2.53671	20.42	2	2	3	3	240	27.5795	7.38623
300540337	unnamed protein product	2.49591	5.06	2	2	2	2	514	55.5999	6.53662
75273259	RecName: Full=Bifunctional protein FolD 2; AltName: Full=Tetrahydrofolate dehydrogenase/cyclohydrolase 2; Includes: RecName: Full=Methylenetetrahydrofolate dehydrogenase; Includes: RecName: Full=Methenyltetrahydrofolate cyclohydrolase	2.4947	34.11	2	2	7	21	299	31.5699	8.1626
75309038	RecName: Full=Probable flavonol synthase 5	2.45838	30.77	2	2	9	12	325	36.9406	4.81787
332010081	D-ribulose-5-phosphate-3-epimerase	2.45088	40.57	2	2	6	6	281	29.9897	8.07471
75098815	RecName: Full=Iron-sulfur cluster assembly protein 1; Short=AtISU1; Short=Protein ISCU-LIKE 1; AltName: Full=NifU-like N-terminal domain-containing protein ISU1; AltName: Full=NifU-like protein ISU1; Flags: Precursor	2.42461	22.16	2	2	3	3	167	17.9032	8.98291
21536517	3-hydroxyisobutyryl-coenzyme A hydrolase-like protein	2.36302	19.42	2	2	5	8	381	41.4072	5.41455
300681242	RecName: Full=65-kDa microtubule-associated protein 5; Short=AtMAP65-5	2.26964	24	2	2	9	13	550	62.6144	6.771
26397719	RecName: Full=Peroxidase 44; Short=Atperox P44; AltName: Full=ATP35; Flags: Precursor	2.2412	10	2	2	3	4	310	33.7843	9.93506
22136118	sedoheptulose-bisphosphatase precursor	2.21593	26.21	2	2	9	14	393	42.4156	6.90283
21618047	unknown	2.14613	25.13	2	2	22	12	585	66.4238	9.05615
21431766	RecName: Full=Fructose-1,6-bisphosphatase, chloroplastic; Short=FBPase; AltName: Full=D-fructose-1,6-bisphosphate 1-phosphohydrolase; Flags: Precursor	2.13211	13.67	2	2	4	6	417	45.1335	5.40186
332189587	MOS4-associated complex 3A	2.08295	9.94	2	2	4	5	523	56.8469	6.63916
903894	ATPME2 precursor, partial	2.07656	6.36	2	2	4	6	582	63.8446	8.79248
332191547	SWAP (Suppressor-of-White-APricot)/surp RNA-binding domain-containing protein	2.07249	23.16	2	2	6	17	285	32.9581	6.39209
251764781	RecName: Full=Isoamylase 3, chloroplastic; Short=AtISA3; Flags: Precursor	2.06875	7.98	2	2	3	3	764	86.2671	6.04932
27805717	RecName: Full=25.3 kDa vesicle transport protein; Short=AtSEC22	2.06104	35.32	2	2	8	8	218	25.3161	8.99756
21431823	RecName: Full=Pyruvate dehydrogenase E1 component subunit beta-1, mitochondrial; Short=PDHE1-B; AltName: Full=Protein MACCI-BOU; Flags: Precursor	2.05717	12.4	2	2	4	7	363	39.1511	5.8335
21537069	aldose 1-epimerase-like protein	2.04534	17.6	2	2	4	6	358	39.6414	8.86572
75246487	RecName: Full=Pentatricopeptide repeat-containing protein At5g15980, mitochondrial; Flags: Precursor	1.9919	18.71	2	2	20	23	668	75.2502	7.37158
118575126	RecName: Full=Succinate-semialdehyde dehydrogenase, mitochondrial; Short=At-SSADH1; AltName: Full=Aldehyde dehydrogenase family 5 member F1; AltName: Full=NAD(+)-dependent succinic semialdehyde dehydrogenase; Flags: Precursor	1.97937	9.66	2	2	4	6	528	56.5234	6.91748
21554208	putative carboxymethylenebutenolidase	1.96512	42.26	2	2	6	10	239	25.877	5.46533
227202570	AT2G33800	1.96142	3.04	2	2	2	1	230	25.1528	8.49951
7268448	kinase like protein	1.92172	26.4	2	2	25	21	803	89.9364	6.66846
12229933	RecName: Full=40S ribosomal protein S12-2	1.91409	32.64	2	2	4	8	144	15.3189	5.89697
75273283	RecName: Full=Protein trichome birefringence-like 1	1.90922	27.16	2	2	23	15	556	62.9651	8.92432
75158667	RecName: Full=Fasciclin-like arabinogalactan protein 16; Flags: Precursor	1.90364	18.65	2	2	5	9	445	49.0696	6.84424
332010110	6-phosphofructokinase 4	1.88173	6.24	2	2	4	8	529	58.302	8.23584
10178247	unnamed protein product	1.87769	14.66	2	2	6	7	457	52.4544	6.3667
330251618	uncharacterized protein AT2G17990	1.85771	36.69	2	2	9	13	338	38.2465	4.77979
9294686	mitochondrial carrier protein-like	1.85492	21.1	2	2	6	6	346	37.7577	9.51025
332642945	Pyridoxamine 5'-phosphate oxidase family protein	1.8349	10.59	2	2	3	4	387	42.8247	6.93213
21536895	amino acid transport protein AAP2	1.8295	9.74	2	2	7	8	493	54.1679	8.90967
7269200	cysteine proteinase-like protein	1.79894	12.68	2	2	5	9	355	39.5245	5.89697
21592483	similar to late embryogenesis abundant proteins	1.79732	17.9	2	2	4	5	324	35.8847	4.86865
5732053	contains similarity to Pfam family PF00145 (C-5 cytosine-specific DNA methylase); score=10.4. E=0.051, N=1	1.78662	15.97	2	2	25	22	977	108.556	6.45557
75146727	RecName: Full=E3 ubiquitin-protein ligase HOS1; AltName: Full=Protein HIGH EXPRESSION OF OSMOTICALLY RESPONSIVE GENE 1; AltName: Full=RING finger protein HOS1	1.77708	16.18	2	2	7	12	927	105.163	5.68115
11072027	F12A21.14	1.77005	15.88	2	2	23	28	1184	132.154	8.55811
6686811	phosphoglucomutase	1.7687	14.45	2	2	6	9	623	67.9885	5.74463
11120792	hypothetical protein	1.75771	9.25	2	2	8	9	1157	129.993	5.13525
332657465	cupin domain-containing protein	1.75633	26.87	2	2	3	4	134	14.9275	8.67529
330253991	putative plastid developmental protein DAG	1.74957	16.38	2	2	4	5	232	26.3512	8.89502
21537259	beta-glucosidase, putative	1.72111	8.03	2	2	4	4	498	56.6179	7.43018
7767671	F27F5.22	1.71875	23	2	2	22	12	687	77.3497	5.26221
332006235	protein agamous-like 26	1.70175	14.4	2	2	5	7	368	41.5385	8.93896
7270008	putative protein	1.69897	14.67	2	2	4	6	259	28.8609	5.36377
5360953	v-ATPase subunit D	1.66407	16.48	2	2	3	8	261	29.0546	9.51025
21536597	putative alpha NAC	1.66156	11.48	2	2	2	2	209	22.7522	4.42432
8778309	F14J16.17	1.6537	16.44	2	2	8	14	450	50.1742	8.55811
62901055	RecName: Full=Serine/threonine-protein kinase STN7, chloroplastic; AltName: Full=Protein STATE TRANSITION 7; AltName: Full=Stt7 homolog; Flags: Precursor	1.62997	13.35	2	2	20	13	562	63.212	9.31982
332656991	aspartic proteinase A3	1.62622	16.67	2	2	6	13	504	55.0664	7.34229
166897640	RecName: Full=Uricase; AltName: Full=Nodulin-35 homolog; AltName: Full=Urate oxidase	1.60606	43.69	2	2	20	17	309	34.8589	8.48486
332193014	Magnesium transporter CorA-like family protein	1.60388	13.33	2	2	6	9	540	61.0158	6.30322
75329782	RecName: Full=Thioredoxin Y2, chloroplastic; Short=AtTrxy2; Flags: Precursor	0	19.16	2	2	2	4	167	18.5806	8.26514
75311547	RecName: Full=UDP-glycosyltransferase 71B1; AltName: Full=Flavonol 3-O-glucosyltransferase UGT71B1	0	11.84	2	2	5	30	473	52.6328	5.49072
334302821	RecName: Full=3-hydroxyisobutyryl-CoA hydrolase-like protein 3, mitochondrial; Flags: Precursor	0	5.94	2	2	3	3	421	46.2217	6.66846
31076852	RecName: Full=Non-specific lipid-transfer protein 6; Short=LTP 6; AltName: Full=Xylogen-like protein 15; Short=AtXYP15; Flags: Precursor	0	16.81	2	2	2	4	113	11.8699	7.47412
257051012	RecName: Full=F-box/LRR-repeat protein At3g03360	0	7.07	2	2	3	4	481	54.9126	8.83643
223635750	RecName: Full=Pentatricopeptide repeat-containing protein At5g48730, chloroplastic; Flags: Precursor	0	25.98	2	2	22	16	508	58.2539	9.1001
332661578	SnRK2-interacting calcium sensor SCS	0	20	2	2	5	7	375	41.1305	4.62744
332659575	uncharacterized protein AT4G24910	0	20.95	2	2	4	6	315	35.5264	9.78857
332191233	Cobalamin biosynthesis CobW-like protein	0	9.38	2	2	3	5	448	50.227	5.50342
332006294	uncharacterized protein AT5G27370	0	4.19	2	2	2	2	191	21.1536	5.31299
538202	anoxia-induced protein, partial (chloroplast)	0	7.49	2	2	2	3	347	38.7969	6.80029
5080784	Hypothetical protein	0	15.8	2	2	5	6	500	57.5021	7.2251
5733429	methionine S-methyltransferase	0	16.15	2	2	22	16	1071	118.643	5.63037
77696211	disease resistance protein, partial	0	29.61	2	2	9	9	385	43.5516	7.95752
4098968	germin-like protein, partial	0	7.34	2	2	2	3	218	23.099	6.29053
21592798	Nicotiana lesion-inducing like	0	4.55	2	2	2	1	154	16.9464	10.0522
15982879	AT4g39730/T19P19_120	0	17.03	2	2	2	5	182	19.9093	8.27979
164453462	NADH dehydrogenase subunit J, partial (chloroplast)	0	23.2	2	2	2	4	125	14.7973	6.3667
14586368	annexin-like protein	0	14.4	2	2	3	5	257	28.9951	7.81104
12643375	RecName: Full=V-type proton ATPase subunit D; Short=V-ATPase subunit D; AltName: Full=Vacuolar H(+)-ATPase subunit D; AltName: Full=Vacuolar proton pump subunit D	0	16.48	2	2	4	4	261	29.0405	9.51025
21537199	unknown	0	17.24	2	2	2	3	87	10.1614	8.88037
332005411	uncharacterized protein AT5G20090	0	8.25	2	2	2	7	97	10.8963	9.49561
332190333	alcohol dehydrogenase-like protein	0	15.11	2	2	4	4	278	30.5151	6.41748
75278027	RecName: Full=Cytochrome P450 82C2	0	17.78	2	2	7	9	523	58.9643	8.49951
26397728	RecName: Full=Peroxidase 69; Short=Atperox P69; AltName: Full=ATP3a; Flags: Precursor	0	9.67	2	2	3	7	331	35.6566	9.29053
75206079	RecName: Full=Putative B3 domain-containing protein At2g31460	0	6.15	2	2	2	2	244	27.5733	5.13525
75277355	RecName: Full=50S ribosomal protein L6, chloroplastic; AltName: Full=Protein EMBRYO DEFECTIVE 2394; Flags: Precursor	0	46.64	2	2	8	11	223	24.6903	9.89111
75209196	RecName: Full=Cystine lyase CORI3; AltName: Full=Protein CORONATINE INDUCED 3; AltName: Full=Protein JASMONIC ACID RESPONSIVE 2; AltName: Full=Tyrosine aminotransferase CORI3	0	9.95	2	2	3	4	422	47.0092	6.27783
332195759	DNA-binding storekeeper protein-related transcriptional regulator	0	15.69	2	2	4	5	376	40.8547	5.5542
332195611	uncharacterized protein AT1G60783	0	21.7	2	2	3	6	106	11.704	8.63135
28201772	RecName: Full=Cell division control protein 48 homolog D; Short=AtCDC48d; AltName: Full=Transitional endoplasmic reticulum ATPase D	132.222	38.04	1	2	27	81	815	90.2838	5.16064
75309178	RecName: Full=Transcription factor PRE1; AltName: Full=Basic helix-loop-helix protein 136; Short=AtbHLH136; Short=bHLH 136; AltName: Full=Protein BANQUO 1; AltName: Full=Protein PACLOBUTRAZOL RESISTANCE 1; AltName: Full=bHLH transcription factor bHLH136	75.4636	60.87	1	2	4	51	92	10.5084	8.96826
75311081	RecName: Full=Heat shock 70 kDa protein 10, mitochondrial; AltName: Full=Heat shock protein 70-10; Short=AtHsp70-10; AltName: Full=Mitochondrial heat shock protein 70-2; Short=mtHsc70-2; Flags: Precursor	70.5782	31.38	1	2	28	37	682	72.9457	5.78271
20139136	RecName: Full=Phospholipase D epsilon; Short=AtPLDepsilon; Short=PLD epsilon; AltName: Full=PLDalpha3	62.8008	9.97	1	2	6	39	762	86.7146	7.59131
75313114	RecName: Full=Heat shock 70 kDa protein 5; AltName: Full=Heat shock protein 70-5; Short=AtHsp70-5; AltName: Full=Heat shock protein 70b	57.2773	45.2	1	2	20	35	646	70.8704	5.41455
4572680	hypothetical protein	50.0451	18.82	1	2	20	48	1440	162.221	8.41162
75268018	RecName: Full=Probable fructose-bisphosphate aldolase 3, chloroplastic; Flags: Precursor	33.1543	37.85	1	2	22	21	391	42.3006	8.08936
27735206	RecName: Full=Casein kinase I isoform delta-like; Short=CKI-delta	29.385	29.11	1	2	20	18	450	50.9149	9.45166
332005528	glycosyl hydrolase family protein	26.4986	26.44	1	2	23	30	624	67.8832	9.12939
332644841	BAH and TFIIS domain-containing protein	25.5937	26.57	1	2	29	37	1611	172.124	6.37939
20454872	RecName: Full=Succinate dehydrogenase [ubiquinone] flavoprotein subunit 1, mitochondrial; AltName: Full=Flavoprotein subunit 1 of complex II; Short=FP; Flags: Precursor	25.494	32.02	1	2	27	29	634	69.6123	6.29053
75099187	RecName: Full=Pentatricopeptide repeat-containing protein At2g35030, mitochondrial; Flags: Precursor	24.9411	28.87	1	2	25	28	627	71.3639	8.30908
7682782	Hypothetical protein T32B20.f	23.5567	21.28	1	2	23	38	1504	168.07	7.48877
7269096	putative protein	23.2191	45.1	1	2	23	21	490	46.3766	4.56396
330251017	ribulose bisphosphate carboxylase large chain, catalytic domain	22.7632	43.97	1	2	5	20	116	13.0583	8.47021
75171830	RecName: Full=Putative pentatricopeptide repeat-containing protein At5g40405	22.7086	19.77	1	2	7	18	612	68.8264	7.40088
332645507	putative late embryogenesis abundant protein	21.1627	52.4	1	2	22	31	479	52.0529	5.38916
75220397	RecName: Full=Ubiquitin-activating enzyme E1 2; Short=AtUBA2	21.0277	22.28	1	2	26	22	1077	119.548	5.2876
330255004	U5 small nuclear ribonucleoprotein helicase	20.5074	16.67	1	2	28	41	2172	247.234	5.94775
45477177	RecName: Full=Pyridoxal 5'-phosphate synthase subunit PDX1.1; Short=AtPDX1.1; Short=AtPDX1;2; Short=PLP synthase subunit PDX1.1; AltName: Full=HEVER-like protein	18.6832	47.57	1	2	22	14	309	32.8409	5.99854
13124454	RecName: Full=Phospholipase D alpha 2; Short=AtPLDalpha2; Short=PLD alpha 2; AltName: Full=Choline phosphatase 2; AltName: Full=Phosphatidylcholine-hydrolyzing phospholipase D 2	18.6635	12.96	1	2	6	11	810	91.5402	6.23975
332641518	cysteine/histidine-rich C1 domain-containing protein	18.4365	12.2	1	2	9	24	910	105.011	8.27979
12585313	RecName: Full=ATPase 10, plasma membrane-type; AltName: Full=Proton pump 10	18.2612	22.49	1	2	27	25	947	104.749	6.43018
6165644	auxin response factor 10, partial	18.2481	18.4	1	2	22	23	701	77.7112	7.73779
330254782	RING-finger, DEAD-like helicase, PHD and SNF2 domain-containing protein	17.7913	20.25	1	2	28	42	1664	187.954	6.60986
332191377	P-loop containing nucleoside triphosphate hydrolases superfamily protein	17.4614	15.33	1	2	26	41	2127	239.554	8.44092
591402084	glycosyltransferase, partial	17.3001	17.23	1	2	6	17	505	58.0034	8.99756
11133398	RecName: Full=Probable malate dehydrogenase, glyoxysomal; Flags: Precursor	17.2365	32.2	1	2	9	17	354	37.4415	7.95752
75336082	RecName: Full=Probable UDP-N-acetylglucosamine--peptide N-acetylglucosaminyltransferase SEC; AltName: Full=Protein SECRET AGENT	16.9462	15.56	1	2	9	13	977	110.043	7.23975
332004836	glycosyl hydrolase family 81 protein	16.7871	12.62	1	2	6	9	745	82.8206	6.69775
380876886	RecName: Full=F-box protein At5g36820	16.6972	26.59	1	2	22	46	410	47.5783	8.5874
332641843	Lysyl-tRNA synthetase, class II	16.5638	22.09	1	2	22	16	602	67.5454	6.02393
3176712	putative non-LTR retroelement reverse transcriptase	16.3883	18.11	1	2	28	70	1447	165.143	8.93896
5724774	contains similarity to retrotransposons; may be a pseudogene	16.3316	14.01	1	2	26	26	1428	163.112	6.06201
75209015	RecName: Full=Dirigent protein 6; Short=AtDIR6; Flags: Precursor	16.0327	29.41	1	2	4	15	187	21.3977	8.35303
332191443	receptor like protein 3	15.9084	12.04	1	2	5	12	756	83.587	6.93213
75313795	RecName: Full=40S ribosomal protein S28-1	15.5693	54.69	1	2	4	10	64	7.36597	10.8286
332009454	U-box domain-containing protein kinase family protein	15.158	36.38	1	2	28	25	789	88.819	8.51416
332004467	uncharacterized protein AT5G13100	14.5446	28.25	1	2	7	14	354	39.2805	4.97021
20197837	hypothetical protein	14.505	12.02	1	2	22	16	1048	119.388	6.46826
83305440	RecName: Full=Protein RAE1; AltName: Full=RNA export factor 1	14.0279	26.07	1	2	6	19	349	38.2437	8.36768
7268684	putative protein	13.8619	10.27	1	2	7	10	964	107.161	4.89404
4063759	Mutator-like transposase	13.7528	20.14	1	2	23	20	715	80.331	5.75732
332660409	uncharacterized protein AT4G30790	13.6578	22.65	1	2	29	31	1148	129.102	5.74463
290463428	RecName: Full=DDB1- and CUL4-associated factor homolog 1; AltName: Full=Protein DDB1-CUL4 ASSOCIATED FACTOR 1; Short=Protein DCAF1	12.767	20.39	1	2	24	41	1883	205.324	5.13525
75181241	RecName: Full=Malate synthase	12.2748	19.93	1	2	20	20	562	63.8464	7.94287
332005526	glycosyl hydrolase family protein	12.0528	19.33	1	2	8	15	626	67.6072	9.11475
332189542	C2 calcium/lipid-binding plant phosphoribosyltransferase family protein	11.9292	25.2	1	2	29	30	1012	113.862	9.48096
1168256	RecName: Full=Aspartate aminotransferase, mitochondrial; AltName: Full=Transaminase A; Flags: Precursor	11.8604	43.95	1	2	23	21	430	47.727	8.19189
223635761	RecName: Full=Pentatricopeptide repeat-containing protein At5g15010, mitochondrial; Flags: Precursor	11.8038	38.99	1	2	24	18	572	65.9044	8.29443
75273796	RecName: Full=Pentatricopeptide repeat-containing protein At3g15590, mitochondrial; Flags: Precursor	11.7309	30.49	1	2	23	31	610	69.35	8.36768
332004509	Aldolase-type TIM barrel family protein	11.5085	25.8	1	2	20	11	438	47.6696	6.43018
4678197	putative retroelement pol polyprotein	11.4076	22.56	1	2	22	32	1454	162.682	8.93896
332658520	tRNA/rRNA methyltransferase (SpoU) family protein	11.2317	13.14	1	2	28	26	1850	207.796	6.60986
75318617	RecName: Full=Putative leucine-rich repeat receptor-like protein kinase At2g19210; Flags: Precursor	11.2269	21.91	1	2	22	24	881	98.3714	6.59521
21592908	putative arginase	11.1571	15.7	1	2	5	47	344	37.8745	6.31592
75171125	RecName: Full=Formin-like protein 6; Short=AtFH6; Short=AtFORMIN-6; Flags: Precursor	11.101	22.02	1	2	24	20	899	98.5886	9.31982
75219814	RecName: Full=Metacaspase-6; Short=AtMC6; AltName: Full=Metacaspase 2c; Short=AtMCP2c; AltName: Full=Metacaspase-5	11.088	26.9	1	2	4	7	368	40.2173	4.84326
3913733	RecName: Full=Hydroxyacylglutathione hydrolase cytoplasmic; AltName: Full=Glyoxalase II; Short=Glx II	10.8241	28.29	1	2	6	8	258	28.7735	6.37939
122213654	RecName: Full=Pentatricopeptide repeat-containing protein At1g11290	10.6402	26.58	1	2	22	15	809	90.8068	7.89893
75309852	RecName: Full=6-phosphogluconate dehydrogenase, decarboxylating 3	10.5215	28.6	1	2	22	18	486	53.5435	7.41553
226261	alpha1 tubulin	10.2666	28	1	2	8	12	450	49.7994	5.04639
332644249	maternal effect embryo arrest 38 protein	10.1589	33.56	1	2	9	15	295	33.3367	8.90967
332010902	P-loop containing nucleoside triphosphate hydrolases superfamily protein	9.94004	44	1	2	8	18	175	19.7935	9.39307
75311698	RecName: Full=Chloroplast stem-loop binding protein of 41 kDa a, chloroplastic; Short=CSP41-a; Flags: Precursor	9.87365	17.98	1	2	7	12	406	43.9025	8.42627
7529731	putative protein	9.87091	20.88	1	2	9	19	565	63.6799	7.57666
75264050	RecName: Full=Probable inactive purple acid phosphatase 1; Flags: Precursor	9.80046	19.58	1	2	20	13	613	68.1987	6.75635
332008686	receptor-like kinase MOL1	9.74861	15.53	1	2	22	16	895	98.8435	7.02002
75100008	RecName: Full=Patatin-like protein 6; Short=AtPLP6; AltName: Full=Patatin-related phospholipase A IIIalpha; Short=pPLAIIIa; AltName: Full=Phospholipase A IIB; Short=AtPLAIIB	9.52492	23.65	1	2	20	18	499	54.4603	6.66846
332007807	putative glutathione S-transferase	9.45473	7.38	1	2	2	4	325	37.3193	6.32861
332646792	class II aaRS and biotin synthetases superfamily protein	9.44272	13.96	1	2	6	14	530	60.7167	6.40479
332007637	uncharacterized protein AT5G43880	9.44175	22.01	1	2	25	27	836	93.4338	5.80811
332007606	zinc knuckle (CCHC-type) family protein	9.40787	27.8	1	2	29	33	831	90.5572	5.35107
90185106	RecName: Full=Serine--glyoxylate aminotransferase; AltName: Full=Alanine--glyoxylate aminotransferase; Short=AGT; AltName: Full=Asparagine aminotransferase; AltName: Full=Serine--pyruvate aminotransferase	9.17801	11.47	1	2	3	7	401	44.1801	7.82568
75099638	RecName: Full=Cyclase-associated protein 1; Short=AtCAP1; AltName: Full=Adenylyl cyclase-associated protein	9.07829	23.53	1	2	9	11	476	50.9377	6.65381
332194729	phototropic-responsive NPH3-like protein	8.97288	16.74	1	2	6	9	454	50.2815	8.03076
332646163	nuclear RNA polymerase A1	8.86894	16.11	1	2	29	33	1670	187.457	6.32861
75171127	RecName: Full=Protein DA1-related 6	8.78942	20.5	1	2	22	15	644	73.5991	5.04639
12230648	RecName: Full=Probable methionine--tRNA ligase; AltName: Full=Methionyl-tRNA synthetase; Short=MetRS	8.72049	17.06	1	2	20	11	797	89.7965	7.00537
7682798	Hypothetical protein T15F17.j	8.56259	44.9	1	2	3	6	49	5.79898	9.5249
75173220	RecName: Full=Putative phospholipid:diacylglycerol acyltransferase 2; Short=AtPDAT2	8.55965	16.54	1	2	20	14	665	73.6054	8.42627
332010397	ENTH/VHS/GAT family protein	8.44866	37.14	1	2	20	19	447	49.3925	6.7124
75313899	RecName: Full=Aldehyde dehydrogenase family 2 member B4, mitochondrial; Short=ALDH2a; Flags: Precursor	8.43723	18.77	1	2	8	12	538	58.5521	7.45947
332641471	DCD (Development and Cell Death) domain protein	8.39847	30.15	1	2	22	15	607	67.7739	7.21045
332646692	polygalacturonase-like protein	8.38358	22.27	1	2	6	10	476	51.9059	6.29053
2462736	putative ADP-ribolylation factor	8.226	30.09	1	2	3	5	113	12.6827	8.68994
332657871	uncharacterized protein AT4G13370	8.15516	24.37	1	2	25	17	673	73.3868	9.5542
75191978	RecName: Full=Formin-like protein 11; Short=AtFH11; Flags: Precursor	8.00057	26.58	1	2	26	22	884	98.4731	8.77783
75308916	RecName: Full=Enolase 1, chloroplastic; AltName: Full=2-phospho-D-glycerate hydro-lyase 1; AltName: Full=2-phosphoglycerate dehydratase 1; Flags: Precursor	7.99249	24.53	1	2	20	16	477	51.4423	6.12549
2792304	putative aldehyde oxidase, partial	7.95028	25.71	1	2	25	21	564	61.7154	5.96045
14548097	RecName: Full=Probable inositol 3-phosphate synthase isozyme 3; Short=AtIPS3; Short=MIP synthase 3; AltName: Full=Myo-inositol 1-phosphate synthase 3; Short=AtMIPS 3; Short=MI-1-P synthase 3	7.87765	10.59	1	2	4	11	510	56.3816	5.85889
75182856	RecName: Full=Uncharacterized protein At3g61260	7.87093	46.7	1	2	20	14	212	23.13	5.64307
75205429	RecName: Full=Dirigent protein 5; Short=AtDIR5; Flags: Precursor	7.76242	39.56	1	2	6	10	182	20.7123	8.35303
75265910	RecName: Full=NAD-dependent malic enzyme 1, mitochondrial; Short=AtNAD-ME1; Short=NAD-malic enzyme 1; Flags: Precursor	7.62414	10.91	1	2	6	7	623	69.6111	5.45264
330253950	trimeric LpxA-like enzyme	7.56599	12.33	1	2	7	13	730	81.8122	4.67822
75219086	RecName: Full=Protein ARABIDILLO 1; AltName: Full=F-box only protein 5	7.55008	29.35	1	2	27	23	930	100.578	6.37939
25090061	RecName: Full=Aldehyde dehydrogenase family 7 member B4; AltName: Full=Antiquitin-1; AltName: Full=Turgor-responsive ALDH	7.54318	11.02	1	2	5	9	508	54.1738	5.5415
363805613	RecName: Full=WEB family protein At4g27595, chloroplastic; Flags: Precursor	7.49912	19.82	1	2	22	29	1221	138.868	5.07178
2262108	2,4-dihydroxyhept-2-ene-1,7-dioic acid aldolase isolog	7.38843	39.2	1	2	6	9	250	26.6524	5.68115
9758369	unnamed protein product	7.29935	13.15	1	2	23	16	1065	120.857	6.16357
7267743	putative retrotransposon	7.28255	11.87	1	2	23	36	1230	139.962	8.57275
7076764	putative protein	7.28058	26.86	1	2	27	19	644	72.2755	9.1001
7258372	putative protein	7.1529	22.39	1	2	4	16	259	28.3564	10.5356
75331246	RecName: Full=F-box/LRR-repeat protein 17; AltName: Full=F-box-like protein 17	6.94541	12.98	1	2	5	11	593	64.7271	7.97217
75173883	RecName: Full=Protein NLP4; Short=AtNLP4; AltName: Full=NIN-like protein 4; AltName: Full=Nodule inception protein-like protein 4	6.92779	13.27	1	2	6	9	844	94.1724	5.70654
114152843	RecName: Full=Mitogen-activated protein kinase 15; Short=AtMPK15; Short=MAP kinase 15	6.80843	25.69	1	2	23	23	576	65.2105	8.52881
6685905	RecName: Full=DNA-directed RNA polymerase subunit beta''; AltName: Full=PEP; AltName: Full=Plastid-encoded RNA polymerase subunit beta''; Short=RNA polymerase subunit beta''	6.77979	17.22	1	2	28	25	1376	156.268	9.36377
387766388	Chain A, Crystal Structure Of Philov2.1	6.63117	17.8	1	2	2	5	118	13.502	6.56592
75120713	RecName: Full=Pectin acetylesterase 8; Flags: Precursor	6.61943	15.37	1	2	5	6	397	44.4101	8.646
528050022	RecName: Full=Putative proteasome subunit alpha type-4-B; AltName: Full=20S proteasome alpha subunit C-2; AltName: Full=Proteasome subunit alpha type-3	6.55307	25.48	1	2	3	6	208	22.7165	7.48877
75333821	RecName: Full=RNA-binding protein CP31B, chloroplastic; Flags: Precursor	6.51417	18.34	1	2	3	4	289	31.8498	4.95752
75318109	RecName: Full=Calmodulin-like protein 8; Short=AtCaM-8	6.48457	26.49	1	2	2	4	151	17.1451	4.14502
332640538	uncharacterized protein AT3G04270	6.48217	37.93	1	2	2	5	58	6.54044	9.71533
330252343	myb domain protein 70	6.45451	30.74	1	2	3	3	309	33.2083	5.96045
3004882	zinc finger protein, partial	6.43748	15.44	1	2	3	4	298	32.934	5.31299
332192360	WD40 domain-containing protein	6.21685	19.76	1	2	5	8	415	45.7682	8.41162
75165124	RecName: Full=Sucrose-phosphate synthase 1; AltName: Full=Sucrose-phosphate synthase 1F; Short=AtSPS1F; AltName: Full=Sucrose-phosphate synthase 5.1; Short=AtSPS5.1; AltName: Full=UDP-glucose-fructose-phosphate glucosyltransferase	6.13056	13.52	1	2	22	11	1043	117.247	6.43018
75313059	RecName: Full=ATP-dependent Clp protease proteolytic subunit 5, chloroplastic; AltName: Full=Endopeptidase ClpP5; Short=nClpP5; AltName: Full=nClpP1; Flags: Precursor	6.10647	42.28	1	2	8	13	298	32.3353	8.23584
332644083	aspartyl protease family protein	6.04851	23.52	1	2	7	18	421	47.6512	5.38916
332640504	O-glycosyl hydrolases family 17 protein	6.03572	17.72	1	2	6	7	491	54.0254	5.42725
20143884	RecName: Full=Photosystem I reaction center subunit V, chloroplastic; AltName: Full=PSI-G; Flags: Precursor	5.93294	26.88	1	2	5	8	160	17.0748	9.56885
332657003	uncharacterized protein AT4G04614	5.8411	44.32	1	2	8	8	176	20.0569	7.25439
332193638	General transcription factor 2-related zinc finger protein	5.75309	25.27	1	2	7	9	459	53.0339	6.02393
4835766	Contains similarity to gb|AB017693 transfactor (WERBP-1) from Nicotiana tabacum. ESTs gb|H39299, gb|T41875, gb|H38232 and gb|N38325 come from this gene	5.71685	20.71	1	2	6	9	367	40.5631	8.86572
330253377	uncharacterized protein AT2G30985	5.66332	69.23	1	2	2	2	52	5.64087	10.0083
75216119	RecName: Full=Succinate dehydrogenase [ubiquinone] flavoprotein subunit 2, mitochondrial; AltName: Full=Flavoprotein subunit 2 of complex II; Short=FP; Flags: Precursor	5.63065	21.68	1	2	20	17	632	69.3191	6.26514
332658493	uncharacterized protein AT4G17453	5.60647	69.01	1	2	5	10	71	8.22327	11.4731
332009502	galactose mutarotase-like superfamily protein	5.58938	21.79	1	2	6	9	312	35.4252	6.03662
330255230	uncharacterized protein AT2G43780	5.58313	38.81	1	2	3	4	67	7.13364	8.47021
332190649	uncharacterized protein AT1G11684	5.50693	13.85	1	2	2	2	65	7.75796	7.75244
20563223	leafy	5.4992	16.98	1	2	5	12	424	47.1282	6.66846
75219484	RecName: Full=Suppressor of mec-8 and unc-52 protein homolog 2; Short=AtSMU-2; AltName: Full=Protein RED-like; AltName: Full=RNA splicing protein SMU2	5.47208	11.97	1	2	6	9	585	66.2895	5.22412
332642907	leucine-rich repeat-containing protein	5.4253	15.07	1	2	4	15	365	39.8366	8.41162
75175206	RecName: Full=Putative pentatricopeptide repeat-containing protein At1g17630	5.41324	22.71	1	2	22	18	731	82.2187	7.37158
12323170	unknown protein; 58496-60308	5.37983	29.5	1	2	22	20	478	54.6947	9.67139
75168961	RecName: Full=Outer envelope protein 80, chloroplastic; AltName: Full=Chloroplastic outer envelope protein of 80 kDa; Short=AtOEP80; AltName: Full=Protein TOC75-V; Short=AtToc75-V	5.37128	36.2	1	2	20	25	732	79.8864	8.1626
7576220	putative protein	5.35124	24.04	1	2	9	17	470	53.1549	8.41162
3184290	hypothetical protein	5.34011	5.06	1	2	2	8	415	46.1403	9.979
9581889	TEL1S.3	5.31199	12.07	1	2	2	3	116	13.1336	7.23975
330253028	uncharacterized protein AT2G28430	5.12099	22.35	1	2	2	4	85	9.78007	8.47021
403377882	RecName: Full=Signal peptide peptidase-like 4; Short=AtSPPL4; Flags: Precursor	5.11769	10.19	1	2	3	4	540	59.9315	8.04541
332659204	uncharacterized protein AT4G22400	5.01198	20.8	1	2	4	49	327	37.9572	6.3667
160011035	RecName: Full=Formin-like protein 15a; Short=AtFH15a	4.97355	22.72	1	2	5	84	405	45.942	8.82178
20198037	hypothetical protein	4.8924	27.18	1	2	8	18	515	58.7575	8.01611
26397801	RecName: Full=Peroxidase 52; Short=Atperox P52; AltName: Full=ATP49; Flags: Precursor	4.87607	15.43	1	2	3	4	324	34.194	8.30908
332197075	receptor like protein 11	4.75951	11.22	1	2	7	21	784	88.6749	6.87354
332193430	O-methyltransferase-like protein	4.7042	29.55	1	2	4	6	352	38.9425	5.92236
332010775	uncharacterized protein AT5G66090	4.61901	13.33	1	2	2	3	210	22.5259	6.69775
75264912	RecName: Full=Starch synthase 2, chloroplastic/amyloplastic; Short=AtSS2; AltName: Full=Soluble starch synthase II; Flags: Precursor	4.4845	8.71	1	2	5	8	792	87.5379	6.93213
332643691	Rossmann-fold NAD(P)-binding domain-containing protein	4.48393	11	1	2	3	5	300	31.6794	7.44482
75099369	RecName: Full=Bifunctional protein FolD 4, chloroplastic; AltName: Full=Protein EMBRYO DEFECTIVE 3127; AltName: Full=Tetrahydrofolate dehydrogenase/cyclohydrolase 4; Includes: RecName: Full=Methylenetetrahydrofolate dehydrogenase; Includes: RecName: Full=Methenyltetrahydrofolate cyclohydrolase; Flags: Precursor	4.38328	15.28	1	2	5	7	360	38.7172	8.27979
332642489	putative dihydropyrimidine dehydrogenase	4.33767	29.58	1	2	8	13	426	46.8164	6.80029
23308183	At4g26970/F10M23_310	4.30675	17.79	1	2	20	15	995	108.311	7.26904
332194675	ribosomal protein L22p/L17e family protein	4.26305	25.65	1	2	6	30	269	30.1384	10.5942
332194599	putative LRR receptor-like serine/threonine-protein kinase	4.26292	18.82	1	2	9	13	744	82.7679	5.89697
257744642	unnamed protein product	4.25902	24.05	1	2	20	30	1364	149.737	6.49365
330250410	receptor-like kinase TMK3	4.23607	9.76	1	2	5	5	943	101.896	6.354
75335010	RecName: Full=Putative ABC transporter B family member 8; Short=ABC transporter ABCB.8; Short=AtABCB8; AltName: Full=P-glycoprotein 8; AltName: Full=Putative multidrug resistance protein 22	4.20161	15.71	1	2	26	21	1241	137.026	8.85107
75206241	RecName: Full=Ferredoxin-thioredoxin reductase catalytic chain, chloroplastic; Short=FTR-C; AltName: Full=Ferredoxin-thioredoxin reductase subunit B; Short=FTR-B; Flags: Precursor	4.18132	39.04	1	2	6	7	146	16.4229	7.88428
75215676	RecName: Full=Cytochrome c biogenesis protein CCS1, chloroplastic; AltName: Full=C-type cytochrome synthesis protein 1; Flags: Precursor	4.14258	21.39	1	2	6	7	547	59.3547	8.49951
75334096	RecName: Full=Phytosulfokine receptor 2; Short=AtPSKR2; AltName: Full=Phytosulfokine LRR receptor kinase 2; Flags: Precursor	4.10641	16.02	1	2	22	12	1036	114.268	6.53662
7267485	hypothetical protein	4.08156	32.76	1	2	4	4	174	19.975	4.83057
75219937	RecName: Full=Probable F-box protein At4g22030	4.03926	19.33	1	2	8	11	626	70.0479	7.84033
332004225	mraW methylase family protein	4.01902	25.12	1	2	20	11	434	48.5887	9.31982
2501056	RecName: Full=Serine--tRNA ligase; AltName: Full=Seryl-tRNA synthetase; Short=SerRS; AltName: Full=Seryl-tRNA(Ser/Sec) synthetase	3.99835	30.38	1	2	22	12	451	51.5963	6.66846
332640753	RING/U-box protein	3.99269	13.25	1	2	6	7	883	98.7243	5.04639
9294016	unnamed protein product	3.98314	14.02	1	2	2	2	271	29.6986	5.12256
118582046	RecName: Full=Hexokinase-like 1 protein	3.91081	30.22	1	2	9	15	493	53.8454	6.80029
75173356	RecName: Full=ACT domain-containing protein ACR11; AltName: Full=Protein ACT DOMAIN REPEATS 11; Flags: Precursor	3.89705	21.72	1	2	5	5	290	31.2753	5.13525
332008841	prolyl-tRNA synthetase	3.83674	31.31	1	2	22	21	543	60.7089	7.02002
2499327	RecName: Full=NADH dehydrogenase [ubiquinone] iron-sulfur protein 7, mitochondrial; Flags: Precursor	3.79669	18.81	1	2	5	7	218	24.0281	9.43701
13878402	RecName: Full=Cytochrome P450 71A23	3.7656	21.53	1	2	8	11	483	54.7266	7.84033
62901057	RecName: Full=Trifunctional UDP-glucose 4,6-dehydratase/UDP-4-keto-6-deoxy-D-glucose 3,5-epimerase/UDP-4-keto-L-rhamnose-reductase RHM1; AltName: Full=Protein REPRESSOR OF LRX1 1; AltName: Full=Rhamnose biosynthetic enzyme 1; Short=AtRHM1; Includes: RecName: Full=UDP-glucose 4,6-dehydratase; Includes: RecName: Full=UDP-4-keto-6-deoxy-D-glucose 3,5-epimerase/UDP-4-keto-L-rhamnose 4-keto-reductase	3.73891	12.26	1	2	5	11	669	75.324	7.28369
332644556	uncharacterized protein AT3G45820	3.73848	43.75	1	2	5	5	112	12.0741	4.61475
34222630	RecName: Full=COBRA-like protein 5; Flags: Precursor	3.72616	19.61	1	2	2	5	204	22.4654	9.75928
75216987	RecName: Full=Probable galacturonosyltransferase 7; AltName: Full=Like glycosyl transferase 7	3.71427	26.01	1	2	22	12	619	69.7047	8.42627
330253745	glycolipid transfer protein 1	3.7041	13.86	1	2	3	8	202	22.7253	7.38623
3047115	F6N23.25 gene product	3.6841	30.1	1	2	22	15	578	65.2253	8.86572
122214302	RecName: Full=Protein argonaute 8	3.65692	15.88	1	2	22	12	850	95.4456	8.71924
28201774	RecName: Full=Cell division control protein 48 homolog B; Short=AtCDC48b	3.61303	24.05	1	2	8	9	603	65.8684	7.07861
332004291	protein kinase family protein	3.60672	16.07	1	2	4	7	336	38.3749	8.77783
332644206	pectinesterase-related protein	3.57153	27.45	1	2	3	4	153	17.7857	8.23584
332004406	calcium-dependent lipid-binding domain-containing protein	3.55264	13.1	1	2	4	13	374	42.078	5.021
332641707	uncharacterized protein AT3G12650	3.54276	25.21	1	2	6	6	238	26.8692	9.77393
75309247	RecName: Full=Lipoxygenase 4, chloroplastic; Short=AtLOX4; AltName: Full=LOX3-like protein; Flags: Precursor	3.53659	25.49	1	2	28	20	926	104.749	7.47412
75337164	RecName: Full=DEAD-box ATP-dependent RNA helicase 45	3.53634	30.23	1	2	23	29	989	111.557	5.8208
122214369	RecName: Full=Putative U-box domain-containing protein 46; AltName: Full=Plant U-box protein 46	3.53164	16.38	1	2	6	7	458	50.8409	6.48096
75264633	RecName: Full=Aldo-keto reductase family 4 member C11	3.51745	18.1	1	2	4	5	315	35.0142	6.94678
75337724	RecName: Full=Serine hydroxymethyltransferase 5; Short=AtSHMT5; AltName: Full=Glycine hydroxymethyltransferase 5; AltName: Full=Protein EMBRYO SAC DEVELOPMENT ARREST 36; AltName: Full=Protein EMBRYO SAC DEVELOPMENT ARREST 37; AltName: Full=Serine methylase 5	3.50916	21.7	1	2	20	15	470	52.2279	5.97314
75207316	RecName: Full=Peptidyl-prolyl cis-trans isomerase FKBP16-4, chloroplastic; Short=PPIase FKBP16-4; AltName: Full=FK506-binding protein 16-4; Short=AtFKBP16-4; AltName: Full=Immunophilin FKBP16-4; AltName: Full=Rotamase; Flags: Precursor	3.43077	20.87	1	2	4	5	230	24.4891	9.62744
3047072	F7N22.14 gene product	3.34977	26.64	1	2	27	22	961	109.731	7.88428
12585297	RecName: Full=Phosphomannomutase; Short=AtPMM	3.33098	17.48	1	2	4	8	246	27.7441	5.5415
8778607	F5M15.23	3.30696	33.28	1	2	26	26	682	77.9193	9.17334
75170412	RecName: Full=Phosphoglycerate mutase-like protein 1	3.30622	27.66	1	2	6	14	282	31.5788	6.34131
332198022	SecY protein transport family protein	2.85578	8.42	1	2	4	4	475	52.0978	9.0415
12585530	RecName: Full=V-type proton ATPase subunit F; Short=V-ATPase subunit F; AltName: Full=V-ATPase 14 kDa subunit; AltName: Full=Vacuolar H(+)-ATPase subunit F; AltName: Full=Vacuolar proton pump subunit F	2.81563	18.75	1	2	2	2	128	14.2504	6.56592
20140327	RecName: Full=Asparagine--tRNA ligase, cytoplasmic 3; AltName: Full=Asparaginyl-tRNA synthetase 3; Short=AsnRS 3	2.77622	19.44	1	2	20	12	571	63.6594	5.64307
332658332	2-oxoglutarate (2OG) and Fe(II)-dependent oxygenase superfamily protein	2.63236	22.53	1	2	6	10	364	40.3511	6.18896
332010464	RNA methyltransferase family protein	2.58111	20.69	1	2	4	4	377	42.1468	5.74463
12229741	RecName: Full=Cytochrome b5 isoform B; Short=AtCb5-B; AltName: Full=Cytochrome b5 isoform 2; AltName: Full=Cytochrome b5 isoform E; Short=AtCb5-E	2.56929	30.6	1	2	2	3	134	15.0065	5.14795
332005161	cytokine-induced anti-apoptosis inhibitor 1, Fe-S biogenesis protein	2.56688	19.78	1	2	2	2	182	20.2492	8.1626
6685916	RecName: Full=30S ribosomal protein S8, chloroplastic	2.55987	27.61	1	2	4	4	134	15.4696	10.9312
32129916	RecName: Full=Splicing factor 3B subunit 6-like protein; AltName: Full=Pre-mRNA branch site p14-like protein	2.49038	34.68	1	2	4	4	124	14.3735	9.34912
75170446	RecName: Full=Putative pentatricopeptide repeat-containing protein At5g47460	2.48249	26.91	1	2	9	10	576	64.3561	7.1958
68052257	RecName: Full=Formate--tetrahydrofolate ligase; AltName: Full=10-formyletrahydrofolate synthetase; Short=FHS; Short=FTHFS; AltName: Full=Formyltetrahydrofolate synthetase	2.3796	17.19	1	2	8	9	634	67.7587	6.7124
332195304	peptidase C15, pyroglutamyl peptidase I-like protein	2.33993	13.7	1	2	2	2	219	24.0312	6.39209
122214307	RecName: Full=Probable pectinesterase/pectinesterase inhibitor 54; Includes: RecName: Full=Pectinesterase inhibitor 54; AltName: Full=Pectin methylesterase inhibitor 54; Includes: RecName: Full=Pectinesterase 54; Short=PE 54; AltName: Full=Pectin methylesterase 54; Short=AtPME54; Flags: Precursor	2.22749	7.62	1	2	3	6	512	56.6627	9.26123
332645500	RNA recognition motif (RRM)-containing protein	2.2068	16.8	1	2	6	6	381	43.2735	7.23975
332196514	uncharacterized protein AT1G67350	2.17659	8.16	1	2	2	1	98	11.7837	5.51611
332661038	1-phosphatidylinositol phosphodiesterase-related protein	2.17433	12.53	1	2	3	4	391	44.3126	5.88428
332007342	DNA-binding storekeeper protein-related transcriptional regulator	2.07185	46.71	1	2	4	14	152	17.3619	9.5835
332657141	uncharacterized protein AT4G05631	2.04012	18.77	1	2	4	7	293	33.1491	9.40771
75171712	RecName: Full=Pentatricopeptide repeat-containing protein At5g12100, mitochondrial; Flags: Precursor	2.01746	20.1	1	2	24	26	816	91.8588	6.27783
75335460	RecName: Full=Probable receptor-like protein kinase At5g47070	2.01343	28.54	1	2	8	11	410	46.7945	9.53955
332643198	receptor like protein 37	1.99775	4.55	1	2	3	3	835	93.1596	6.11279
4388824	hypothetical protein	1.9601	32.92	1	2	2	3	161	18.7821	5.84619
332006472	uncharacterized protein AT5G28960	1.9483	22.57	1	2	7	30	536	61.2127	8.646
21554384	putative kinesin light chain	1.94256	12.71	1	2	7	16	606	65.9395	5.47803
332661680	cytochrome P450, family 96, subfamily A, polypeptide 12	1.93112	32.68	1	2	22	12	508	58.3839	7.82568
4773913	F10A2.1 gene product	1.91481	13.29	1	2	4	5	331	37.378	8.51416
218563493	RecName: Full=Putative E3 ubiquitin-protein ligase ARI4; AltName: Full=ARIADNE-like protein ARI4; AltName: Full=Protein ariadne homolog 4	1.90439	8.32	1	2	3	3	529	61.5853	5.63037
75333800	RecName: Full=Polyadenylate-binding protein-interacting protein 13; Short=PABP-interacting protein 13; Short=Poly(A)-binding protein-interacting protein 13; AltName: Full=PAM2-containing protein CID13; AltName: Full=Protein CTC-INTERACTING DOMAIN 13	1.9002	19.69	1	2	5	6	320	36.0721	7.92822
75206523	RecName: Full=Pentatricopeptide repeat-containing protein At2g21090	1.89575	40.54	1	2	25	20	597	67.4746	8.70459
160014023	RecName: Full=Formin-like protein 12; Short=AtFH12	1.8784	36.79	1	2	7	8	299	34.1464	5.09717
6466953	unknown protein	1.8711	17.46	1	2	22	12	670	74.9409	8.88037
330254690	putative serine/threonine protein kinase	1.87083	13.68	1	2	4	29	570	64.8749	4.62744
629574	protein QA300026 - Arabidopsis thaliana (fragment)	1.86355	66.67	1	2	2	2	15	1.65578	3.95459
332644851	B12D protein	1.86151	20.45	1	2	3	4	88	10.0132	9.45166
23197682	putative protein	1.85752	24.67	1	2	5	10	300	34.2388	6.87354
332646264	rhomboid-like protein 15	1.81782	20.89	1	2	6	8	426	46.7637	6.30322
332195290	protein SMALLER WITH VARIABLE BRANCHES	1.80345	12.65	1	2	2	4	166	18.3949	7.18115
110736192	SRF3	1.7849	5.78	1	2	2	3	329	36.8586	5.94775
75245755	RecName: Full=GTP-binding protein OBGC, chloroplastic; Short=AtOBGC; AltName: Full=GTP-binding protein OBG-like; Short=AtOBGL; AltName: Full=Protein CHLOROPLASTIC SAR1; Short=CPSAR1; AltName: Full=Protein EMBRYO DEFECTIVE 269; AltName: Full=Protein EMBRYO DEFECTIVE 3138; Flags: Precursor	1.76888	28.78	1	2	28	20	681	75.6008	5.17334
332645139	uncharacterized protein AT3G50373	1.76129	12.84	1	2	2	3	148	17.1051	9.51025
26397556	RecName: Full=Peroxidase 41; Short=Atperox P41; Flags: Precursor	1.74784	21.47	1	2	5	12	326	36.1745	8.25049
75216851	RecName: Full=Pentatricopeptide repeat-containing protein At2g37230	1.74748	26.29	1	2	27	33	757	85.65	8.77783
332004453	calcium-dependent lipid-binding domain-containing plant phosphoribosyltransferase-like protein	1.73513	7.93	1	2	6	20	769	88.4534	9.15869
75207776	RecName: Full=Origin of replication complex subunit 1B; Short=AtORC1b; AltName: Full=Origin recognition complex 1b protein; AltName: Full=Protein UNFERTILIZED EMBRYO SAC 13	1.73056	25.83	1	2	27	26	813	92.1109	7.47412
75266338	RecName: Full=Endoglucanase 21; AltName: Full=Endo-1,4-beta glucanase 21	1.69345	20.48	1	2	22	20	620	69.5405	8.83643
332646377	FBD domain-containing protein	1.68816	6.57	1	2	2	2	335	38.4262	5.0083
32364526	resistance protein Tsu5	1.68649	14.51	1	2	22	17	910	105.183	7.00537
222355090	MAF2 protein transcript variant insert type s4, partial	1.6775	15.27	1	2	3	9	131	14.8505	6.13818
21537412	6-phosphogluconolactonase-like protein	1.67716	36.51	1	2	5	7	252	28.4475	6.22705
6016183	RecName: Full=Photosystem II stability/assembly factor HCF136, chloroplastic; Flags: Precursor	1.6753	17.87	1	2	5	10	403	44.0764	7.34229
330252712	calmodulin-binding protein	1.66666	31.02	1	2	22	24	532	60.4495	7.21045
7413622	putative protein	1.66496	8.7	1	2	2	2	138	15.8599	6.16357
332645657	PAR1 protein	1.66405	37.7	1	2	3	3	183	19.0971	4.44971
6685374	RecName: Full=Apocytochrome f; Flags: Precursor	1.66217	21.25	1	2	7	10	320	35.3348	8.29443
6714288	F15H18.12	1.66077	30.21	1	2	24	33	1003	113.636	7.97217
8493575	Contains multiple PPR Repeats PF|01535	1.65897	22.18	1	2	8	14	514	56.9938	4.97021
3860165	disease resistance protein RPP1-WsB, partial	1.645	11.47	1	2	20	19	1221	138.742	7.44482
75206859	RecName: Full=Ras-related protein RABA1d; Short=AtRABA1d; AltName: Full=Ras-related protein Rab11B; Short=AtRab11B; AltName: Full=Ras-related protein SGBP; Short=AthSGBP	1.64077	24.3	1	2	3	14	214	23.8549	5.35107
12229674	RecName: Full=Agamous-like MADS-box protein AGL21	1.63819	24.12	1	2	6	7	228	26.3947	8.86572
4773892	hypothetical protein	1.63349	17.67	1	2	23	19	917	102.362	5.23682
378405145	RecName: Full=ABC transporter B family member 9; Short=ABC transporter ABCB.9; Short=AtABCB9; AltName: Full=Multidrug resistance protein 9; AltName: Full=P-glycoprotein 9	1.61475	10.03	1	2	8	17	1236	134.281	7.47412
20140947	RecName: Full=UPF0187 protein At2g45870, chloroplastic; Flags: Precursor	0	11.22	1	2	2	6	410	46.2504	8.646
75334110	RecName: Full=Receptor-like protein kinase At5g59670; AltName: Full=Leucine-rich repeat receptor-like protein kinase At5g59670; Flags: Precursor	0	5.99	1	2	5	7	868	96.9707	8.26514
20140329	RecName: Full=Asparagine--tRNA ligase, cytoplasmic 1; AltName: Full=Asparaginyl-tRNA synthetase 1; Short=AsnRS 1; AltName: Full=Protein EMBRYO DEFECTIVE 2755	0	9.27	1	2	5	12	572	63.7426	5.57959
12585488	RecName: Full=V-type proton ATPase subunit C; Short=V-ATPase subunit C; AltName: Full=Vacuolar H(+)-ATPase subunit C; AltName: Full=Vacuolar proton pump subunit C	0	19.2	1	2	6	6	375	42.5927	5.5415
75273160	RecName: Full=Protein Iojap, chloroplastic; Flags: Precursor	0	8.82	1	2	2	7	238	26.3614	5.5415
75220747	RecName: Full=Protein SRG1; Short=AtSRG1; AltName: Full=Protein SENESCENCE-RELATED GENE 1	0	14.53	1	2	4	5	358	41.013	5.46533
75337377	RecName: Full=Ubiquitin-conjugating enzyme E2 29; AltName: Full=Ubiquitin carrier protein 29	0	12.84	1	2	2	2	148	16.7486	7.89893
332657259	heavy-metal-associated domain-containing protein	0	31.33	1	2	3	3	150	16.8929	9.45166
332656806	protein kinase family protein	0	13.21	1	2	5	10	492	54.7011	7.69385
332194041	uncharacterized protein AT1G47389	0	17.08	1	2	3	3	240	27.7215	10.2427
332193548	uncharacterized protein AT1G34070	0	11.36	1	2	3	44	308	35.2666	9.45166
332192986	translation initiation factor eIF-4E	0	36.49	1	2	20	97	285	32.8726	8.85107
332010843	aldose 1-epimerase family protein	0	9.12	1	2	3	4	307	33.6708	5.96045
332008449	chaperone DnaJ-domain containing protein	0	13.38	1	2	7	10	695	77.9238	8.66064
332644820	chloroplastic lipocalin	0	25.78	1	2	7	10	353	39.0903	6.7417
332640173	NAC domain containing protein 44	0	4.59	1	2	2	3	370	40.8015	5.77002
330250775	uncharacterized protein AT2G04800	0	48.72	1	2	3	5	78	8.93244	5.05908
8920627	Strong similarity to a mutator-like transposase At2g16820 gi|4581125 from Arabidopsis thaliana BAC T24I21 gb|AC005825	0	22.04	1	2	3	5	245	28.2233	4.42432
27446411	PsbJ, partial (chloroplast)	0	61.11	1	2	2	2	18	1.85698	6.23975
332660970	uncharacterized protein AT4G34412	0	27.91	1	2	3	4	172	18.8149	7.44482
75170294	RecName: Full=CRS2-associated factor 2, mitochondrial; Flags: Precursor	0	27.37	1	2	7	8	358	41.3846	8.51416
21431792	RecName: Full=Mitogen-activated protein kinase 1; Short=AtMPK1; Short=MAP kinase 1	0	29.46	1	2	6	8	370	42.6168	6.97607
11134432	RecName: Full=40S ribosomal protein S11-2	0	26.42	1	2	4	5	159	17.9197	10.7261
75335547	RecName: Full=Outer envelope protein 64, chloroplastic; AltName: Full=Translocon at the outer membrane of chloroplasts 64-III	0	15.11	1	2	7	10	589	63.9854	8.36768
75264960	RecName: Full=Putative septum site-determining protein minD homolog, chloroplastic; Short=AtMinD1; AltName: Full=Protein ACCUMULATION AND REPLICATION OF CHLOROPLASTS 11; AltName: Full=Septum site-determining protein MinD1; Flags: Precursor	0	28.22	1	2	7	15	326	35.6678	7.69385
28201894	RecName: Full=Alpha-soluble NSF attachment protein 1; Short=Alpha-SNAP1; AltName: Full=N-ethylmaleimide-sensitive factor attachment protein alpha 1	0	7.35	1	2	3	5	381	43.8528	7.73779
75213506	RecName: Full=3-ketoacyl-CoA synthase 16; Short=KCS-16; AltName: Full=Very long-chain fatty acid condensing enzyme 16; Short=VLCFA condensing enzyme 16; Flags: Precursor	0	15.82	1	2	5	6	493	55.7419	8.82178
75273596	RecName: Full=Receptor-like protein kinase HAIKU2; Flags: Precursor	0	19.58	1	2	22	16	991	110.405	7.72314
75207395	RecName: Full=Probable xyloglucan glycosyltransferase 6; AltName: Full=Cellulose synthase-like protein C6; Short=AtCslC6	0	13.34	1	2	6	6	682	78.321	8.79248
75339106	RecName: Full=Probable inactive L-type lectin-domain containing receptor kinase III.1; Short=LecRK-III.1; Flags: Precursor	0	16.43	1	2	7	11	627	68.7455	8.29443
591401728	glycosyltransferase, partial	0	9.73	1	2	5	5	524	59.972	9.5249
332196602	Golgi transport complex-related protein	0	14.9	1	2	20	13	832	91.5932	7.41553
332194150	hydroxyproline-rich glycoprotein-like protein	0	31.54	1	2	26	24	558	62.4359	9.65674
332192206	hydroxyproline-rich glycoprotein family protein	0	12.42	1	2	2	1	161	17.2116	7.37158
166640	unnamed protein product	100.632	34.46	4	2	13	47	444	49.8758	4.89404
332010300	ubiquitin carboxyl-terminal hydrolase family protein	0	22.67	1	2	20	12	494	56.7524	7.7085
332009353	P-loop containing nucleoside triphosphate hydrolases superfamily protein	0	9.66	1	2	9	11	973	108.331	8.52881
332007309	uncharacterized protein AT5G41560	0	19.8	1	2	3	3	101	11.3488	9.86182

## Sheet: Stage Ⅱ
Accession	Description	Score	Coverage	# Proteins	# Unique Peptides	# Peptides	# PSMs	# AAs	MW [kDa]	calc. pI
665516862	ribulose 1,5-bisphosphate carboxylase/oxygenase large subunit, partial (chloroplast)	3021.78	49.03	11	24	22	1089	465	51.3488	6.37939
599079577	ribulose-1,5-bisphosphate carboxylase/oxygenase large subunit, partial (chloroplast)	1824.93	52.04	10	23	20	838	442	48.8156	6.68311
17939849	mitochondrial F1 ATP synthase beta subunit	619.679	51.44	7	23	23	273	589	63.3318	7.00537
7378614	transitional endoplasmic reticulum ATPase	134.188	44.13	4	23	32	71	843	93.5587	5.52881
75170759	RecName: Full=Chaperone protein ClpC1, chloroplastic; AltName: Full=ATP-dependent Clp protease ATP-binding subunit ClpC homolog 1; AltName: Full=Casein lytic proteinase C1; AltName: Full=Protein DE-REGULATED CAO ACCUMULATION 1; AltName: Full=Protein IRON-RESCUED MUTANT 1; Flags: Precursor	88.1913	40.15	8	22	29	53	929	103.388	6.771
26391487	RecName: Full=ATP synthase subunit beta-1, mitochondrial; Flags: Precursor	469.906	48.92	7	22	20	194	556	59.634	6.62451
3334404	RecName: Full=V-type proton ATPase catalytic subunit A; Short=V-ATPase subunit A; AltName: Full=V-ATPase 69 kDa subunit; AltName: Full=Vacuolar H(+)-ATPase subunit A; AltName: Full=Vacuolar proton pump subunit alpha	136.491	36.76	4	22	22	81	623	68.7688	5.23682
75313889	RecName: Full=Heat shock 70 kDa protein 6, chloroplastic; AltName: Full=Chloroplast heat shock protein 70-1; Short=cpHsc70-1; AltName: Full=Heat shock protein 70-6; Short=AtHsp70-6; Flags: Precursor	107.889	37.47	4	22	26	76	718	76.4614	5.19873
16323344	At1g07930/T6D22_3	794.365	41.43	18	20	28	213	449	49.4848	9.11475
12644322	RecName: Full=Glucose-1-phosphate adenylyltransferase small subunit, chloroplastic; AltName: Full=ADP-glucose pyrophosphorylase; AltName: Full=ADP-glucose synthase; AltName: Full=AGPase B; AltName: Full=Alpha-D-glucose-1-phosphate adenyl transferase; Flags: Precursor	81.8242	40.38	6	20	27	38	520	56.6151	6.56592
6686269	RecName: Full=ATP synthase subunit beta, chloroplastic; AltName: Full=ATP synthase F1 sector subunit beta; AltName: Full=F-ATPase subunit beta	589.976	47.19	2	20	26	312	498	53.9001	5.50342
75268139	RecName: Full=ATP-citrate synthase beta chain protein 1; Short=ATP-citrate synthase B-1; AltName: Full=ATP-citrate lyase B-1; AltName: Full=Citrate cleavage enzyme B-1	35.4605	23.03	3	9	22	22	608	65.772	7.81104
222424102	AT1G13440	728.932	54.44	8	8	25	338	338	36.848	7.18115
332645501	pyruvate kinase	108.615	37.95	6	8	27	54	527	57.4591	7.10791
12644189	RecName: Full=Chaperonin CPN60, mitochondrial; AltName: Full=HSP60; Flags: Precursor	62.9144	42.29	2	8	22	41	577	61.2422	5.78271
6652878	26S proteasome AAA-ATPase subunit RPT1a	36.6516	42.72	2	8	25	21	426	47.7626	6.65381
13430510	putative translation elongation factor eEF-1 alpha chain A4	129.342	46.33	18	7	25	79	449	49.5048	9.11475
27805429	RecName: Full=Calmodulin-7; Short=CaM-7	77.7313	86.58	16	7	22	26	149	16.8369	4.27197
166908	beta-8 tubulin	69.1617	36.3	13	7	23	51	449	50.5931	4.86865
23397164	putative small Ras GTP-binding protein	37.5916	42.99	8	7	9	23	221	25.0776	6.85889
332010718	2-oxoglutarate dehydrogenase, E1 component	26.594	25.66	8	7	20	22	1025	116.326	7.29834
298555810	unnamed protein product	127.343	28.6	6	7	22	54	514	55.9163	7.23975
119350	RecName: Full=Bifunctional enolase 2/transcriptional activator; AltName: Full=2-phospho-D-glycerate hydro-lyase 2; AltName: Full=2-phosphoglycerate dehydratase 2; AltName: Full=LOW EXPRESSION OF OSMOTICALLY RESPONSIVE GENES 1	101.713	32.21	6	7	22	61	444	47.6893	5.77002
75335028	RecName: Full=Alpha-glucan phosphorylase 1; Short=AtPHS1; AltName: Full=Alpha-glucan phosphorylase, L isozyme; AltName: Full=Starch phosphorylase L; Flags: Precursor	65.6257	15.9	2	7	23	41	962	108.517	5.46533
125576	RecName: Full=Phosphoribulokinase, chloroplastic; Short=PRK; Short=PRKase; AltName: Full=Phosphopentokinase; Flags: Precursor	66.5455	41.77	1	7	20	27	395	44.4356	6.04932
8778823	T6D22.2	1111.98	48.29	15	6	27	316	967	107.107	8.96826
6692685	F12K11.22, partial	49.2272	39.43	11	6	28	34	662	70.8427	6.07471
15982743	AT5g17920/MPI7_60	45.0099	21.83	11	6	22	31	765	84.2605	6.41748
543841	RecName: Full=ADP-ribosylation factor 1; Short=AtARF1	30.8485	53.04	11	6	8	21	181	20.5957	6.94678
332190896	glyceraldehyde 3-phosphate dehydrogenase	254.441	36.13	9	6	9	219	310	33.8845	7.21045
1668706	atran2	40.7638	51.13	8	6	8	20	221	25.0156	7.12256
19698829	GcpE protein	32.8233	28.07	8	6	20	37	741	82.1053	6.354
51701455	RecName: Full=Serine hydroxymethyltransferase 1, mitochondrial; Short=AtSHMT1; AltName: Full=Glycine hydroxymethyltransferase 1; AltName: Full=Serine Transhydroxymethyltransferase; Short=STM; AltName: Full=Serine methylase 1; Flags: Precursor	72.434	50.29	6	6	26	45	517	57.3643	8.1333
73919692	RecName: Full=GDP-mannose 3,5-epimerase; Short=GDP-Man 3,5-epimerase	44.1257	53.58	5	6	25	35	377	42.731	6.21436
163937814	PSII 43 KDa protein (chloroplast)	64.82	31.45	3	6	9	28	461	50.2708	6.7124
336390	glyceraldehyde 3-phosphate dehydrogenase B subunit (chloroplast)	112.632	38.31	3	6	22	101	402	42.769	5.90967
6685787	RecName: Full=Photosystem II D2 protein; Short=PSII D2 protein; AltName: Full=Photosystem Q(A) protein	83.3835	24.36	2	6	6	24	353	39.5219	5.74463
75337158	RecName: Full=T-complex protein 1 subunit eta; Short=TCP-1-eta; AltName: Full=CCT-eta; AltName: Full=Chaperonin CCT7	33.6139	40.04	2	6	24	36	557	59.7389	6.39209
332641920	translational initiation factor 4A-1	138.336	35.38	16	5	26	64	407	46.1077	5.68115
332646813	ADP-ribosylation factor A1E	36.7476	48.07	11	5	7	18	181	20.5947	6.94678
330252447	aminopeptidase family protein	31.9266	32.85	10	5	22	20	484	50.5609	6.04932
110740921	ferredoxin-NADP+ reductase	24.0632	35.56	10	5	22	19	360	40.3166	8.1333
254256250	unnamed protein product	140.819	29.39	8	5	24	114	956	104.108	6.16357
166872	S-adenosylmethionine synthetase	30.5069	45.55	8	5	24	24	393	43.1167	5.8208
63090133	unnamed protein product	30.9095	32.12	8	5	23	45	741	82.1133	6.55127
20260384	similar to NADP-specific isocitrate dehydrogenase	64.3987	28.78	7	5	22	34	410	45.7031	6.56592
332196986	phosphoglucomutase	48.4298	20.69	7	5	20	31	662	72.5121	7.12256
1303695	luminal binding protein (BiP)	45.4518	35.78	7	5	29	34	668	73.4469	5.17334
11134105	RecName: Full=Probable 2,3-bisphosphoglycerate-independent phosphoglycerate mutase 2; Short=BPG-independent PGAM 2; Short=Phosphoglyceromutase 2; AltName: Full=PGAM-I 2	45.0656	30	7	5	23	36	560	60.726	5.84619
75337114	RecName: Full=26S protease regulatory subunit 6A homolog A; AltName: Full=26S proteasome AAA-ATPase subunit RPT5a; AltName: Full=Proteasome 26S subunit 6A homolog A; AltName: Full=Regulatory particle triple-A ATPase subunit 5a; AltName: Full=Tat-binding protein 1 homolog A; Short=TBP-1 homolog A	31.2678	36.32	7	5	23	21	424	47.4503	5.03369
21554349	NADP-dependent malate dehydrogenase	53.463	32.65	6	5	22	30	441	48.0997	6.16357
332009654	lactate/malate dehydrogenase family protein	38.3409	33.94	6	5	20	27	442	48.1988	6.16357
339773279	atp1 (mitochondrion)	80.4582	27.81	5	5	22	44	507	54.9947	6.32861
296525442	unnamed protein product	43.5426	44.44	5	5	25	29	405	45.7771	8.88037
116668104	Chain B, Crystal Structure Of A Putative Udp-Glucose Pyrophosphorylase From Arabidopsis Thaliana With Bound Udp- Glucose	80.7004	35.18	5	5	22	51	469	51.6621	6.12549
298541591	unnamed protein product	125.095	43.14	4	5	22	130	401	42.1214	5.68115
21617886	40S ribosomal protein S5	30.9186	20.77	4	5	5	17	207	22.8771	9.53955
118572816	RecName: Full=Aconitate hydratase 2, mitochondrial; Short=Aconitase 2; AltName: Full=Citrate hydro-lyase 2; Flags: Precursor	100.602	21.82	3	5	26	65	990	108.133	7.1665
28558168	RecName: Full=26S protease regulatory subunit 6B homolog; AltName: Full=26S protease subunit 6B homolog; AltName: Full=26S proteasome AAA-ATPase subunit RPT3; AltName: Full=Protein BMAA insensitive morphology 409; AltName: Full=Regulatory particle triple-A ATPase subunit 3	37.8776	40.69	3	5	23	27	408	45.7226	5.60498
14916634	RecName: Full=Alpha-glucan phosphorylase 2, cytosolic; Short=AtPHS2; AltName: Full=Alpha-glucan phosphorylase, H isozyme; AltName: Full=Starch phosphorylase H	30.0889	22	3	5	27	29	841	95.0995	6.11279
78099761	RecName: Full=Argininosuccinate synthase, chloroplastic; AltName: Full=Citrulline--aspartate ligase; Flags: Precursor	22.966	35.02	3	5	24	21	494	53.8116	6.66846
21264030	RecName: Full=Succinyl-CoA ligase [ADP-forming] subunit beta, mitochondrial; AltName: Full=Succinyl-CoA synthetase beta chain; Short=SCS-beta; Flags: Precursor	7.91646	46.32	3	5	28	23	421	45.3169	6.7124
20455491	RecName: Full=Glyceraldehyde-3-phosphate dehydrogenase GAPB, chloroplastic; AltName: Full=NADP-dependent glyceraldehydephosphate dehydrogenase B; Flags: Precursor	119.432	45.64	2	5	25	66	447	47.6296	6.80029
21593325	NADH dehydrogenase	44.3393	33.74	2	5	23	30	486	53.4682	8.1626
44889035	RecName: Full=Photosystem II protein D1; Short=PSII D1 protein; AltName: Full=Photosystem II Q(B) protein; Flags: Precursor	26.1177	22.95	1	5	7	18	353	38.9114	5.24951
21387019	chlorophyll a/b-binding protein	128.898	45.32	17	4	8	114	267	28.2812	5.2749
27735252	RecName: Full=Chaperonin 60 subunit beta 1, chloroplastic; Short=CPN-60 beta 1; AltName: Full=60 kDa chaperonin subunit beta 1; AltName: Full=RuBisCO large subunit-binding protein subunit beta, chloroplastic; Flags: Precursor	104.715	26.5	14	4	24	54	600	63.7696	6.50732
11094264	cytosolic phosphoglucose isomerase	13.8297	20.71	13	4	7	14	560	61.6647	6.65381
14532772	putative methionine synthase	38.1256	37.78	11	4	28	50	765	84.5577	6.50732
19883932	RecName: Full=ADP,ATP carrier protein 1, mitochondrial; AltName: Full=ADP/ATP translocase 1; AltName: Full=Adenine nucleotide translocator 1; Short=ANT 1; Flags: Precursor	37.294	33.33	9	4	24	46	381	41.4494	9.83252
12407664	eukaryotic initiation factor 3I1 subunit	15.0243	31.1	9	4	9	12	328	36.4606	7.38623
332645491	fructose-bisphosphate aldolase	67.2818	37.15	8	4	22	40	358	38.5159	6.45557
332196501	putative lactoylglutathione lyase	59.5675	24.81	8	4	6	59	262	29.4039	5.24951
11133715	RecName: Full=Malate dehydrogenase 1, mitochondrial; AltName: Full=mNAD-MDH 1; Flags: Precursor	54.4314	35.78	8	4	8	33	341	35.7819	8.35303
20453201	AT5g60600/mup24_10	20.8686	27.94	8	4	28	30	741	82.2053	6.3667
330254622	ribulose bisphosphate carboxylase/oxygenase activase	71.0287	38.1	7	4	24	57	441	48.4694	7.69385
288558845	RecName: Full=26S protease regulatory subunit 6A homolog B; AltName: Full=26S proteasome AAA-ATPase subunit RPT5b; AltName: Full=Proteasome 26S subunit 6A homolog B; AltName: Full=Regulatory particle triple-A ATPase subunit 5b; AltName: Full=Tat-binding protein 1 homolog B; Short=TBP-1 homolog B	32.544	35.46	7	4	22	20	423	47.0082	5.021
296525448	unnamed protein product	27.9771	32.08	7	4	22	22	424	47.4963	5.10986
20453106	At2g04030/F3C11.14	44.5641	22.56	6	4	24	26	780	88.5587	5.0083
57014135	RecName: Full=Succinyl-CoA ligase [ADP-forming] subunit alpha-1, mitochondrial; AltName: Full=Succinyl-CoA synthetase subunit alpha-1; Short=SCS-alpha-1; Flags: Precursor	45.1443	35.16	5	4	20	25	347	36.1286	8.26514
332659423	Pleckstrin homology (PH) domain-containing protein	17.2858	31.26	5	4	23	21	467	51.9674	6.23975
332010792	ferredoxin-NADP(+)-oxidoreductase 1	49.5871	51.15	5	4	20	25	262	29.665	6.15088
21593565	cytosolic malate dehydrogenase	11.706	38.25	5	4	22	24	332	35.6394	7.40088
12644387	RecName: Full=Ketol-acid reductoisomerase, chloroplastic; AltName: Full=Acetohydroxy-acid reductoisomerase; AltName: Full=Alpha-keto-beta-hydroxylacyl reductoisomerase; Flags: Precursor	69.9825	29.27	4	4	25	36	591	63.7724	6.80029
75279776	RecName: Full=Ras-related protein RABB1c; Short=AtRABB1c; AltName: Full=Ras-related protein Rab2A; Short=AtRab2A	20.3176	67.3	4	4	22	19	211	23.1496	7.41553
19570870	SHEPHERD	17.0347	20.66	4	4	25	30	823	94.1328	5.021
2506276	RecName: Full=Chaperonin 60 subunit alpha 1, chloroplastic; Short=CPN-60 alpha 1; AltName: Full=Protein SCHLEPPERLESS; AltName: Full=RuBisCO large subunit-binding protein subunit alpha 1; Flags: Precursor	58.9275	39.08	4	4	22	55	586	62.0338	5.18604
75337653	RecName: Full=Endoplasmin homolog; AltName: Full=Glucose-regulated protein 94 homolog; Short=GRP-94 homolog; AltName: Full=HSP90-like protein 7; AltName: Full=Protein SHEPHERD; Flags: Precursor	10.8758	35.24	4	4	24	33	823	94.1459	5.03369
75311168	RecName: Full=Probable mediator of RNA polymerase II transcription subunit 37c; AltName: Full=Heat shock 70 kDa protein 4; AltName: Full=Heat shock cognate 70 kDa protein 4; AltName: Full=Heat shock cognate protein 70-4; Short=AtHsc70-4; AltName: Full=Heat shock protein 70-4; Short=AtHsp70-4	169.895	60.46	3	4	33	97	650	71.057	5.24951
332006816	NADH-ubiquinone oxidoreductase subunit	45.1258	22.82	3	4	28	33	745	81.1302	6.63916
332643314	dehydratase family protein	30.7334	20.13	3	4	9	22	606	64.6715	6.22705
21553644	Quinone oxidoreductase-like protein	15.4828	39.81	3	4	8	12	309	32.7064	6.16357
10720234	RecName: Full=Protochlorophyllide reductase C, chloroplastic; Short=PCR C; AltName: Full=NADPH-protochlorophyllide oxidoreductase C; Short=POR C; Flags: Precursor	43.5204	27.43	3	4	8	18	401	43.8556	9.11475
6685789	RecName: Full=Photosystem I P700 chlorophyll a apoprotein A2; AltName: Full=PSI-B; AltName: Full=PsaB	30.4215	11.17	1	4	7	14	734	82.4229	7.40088
75331836	RecName: Full=T-complex protein 1 subunit beta; Short=TCP-1-beta; AltName: Full=CCT-beta; AltName: Full=Chaperonin CCT2	19.7108	27.89	1	4	22	21	527	57.2496	5.87158
1175012	RecName: Full=Aquaporin PIP1-3; Short=AtPIP1;3; AltName: Full=Plasma membrane intrinsic protein 1c; Short=PIP1c; AltName: Full=Transmembrane protein B; Short=TMP-B	102.219	22.73	19	3	3	22	286	30.6129	8.85107
332189338	importin alpha isoform 6	25.104	26.9	18	3	20	18	539	59.4802	5.13525
1145693	actin 1	254.381	36.07	17	3	23	104	377	41.737	5.49072
75311214	RecName: Full=Chaperonin 60 subunit beta 2, chloroplastic; Short=CPN-60 beta 2; Flags: Precursor	88.8719	27.18	14	3	24	42	596	63.3024	5.73193
11094244	cytosolic phosphoglucose isomerase	5.93692	26.25	13	3	8	15	560	61.6747	6.65381
21593589	alcohol dehydrogenase	45.1412	13.46	12	3	4	28	379	41.1426	6.27783
1906826	heat shock protein	19.0623	22.89	12	3	24	25	699	79.9428	5.05908
332642000	peroxisomal (S)-2-hydroxy-acid oxidase GLO1	39.2029	27.59	10	3	22	28	348	38.143	9.20264
75315647	RecName: Full=Glutamate decarboxylase 4; Short=GAD 4	29.5328	28.8	10	3	9	22	493	55.9695	6.34131
13124262	RecName: Full=Peroxisomal (S)-2-hydroxy-acid oxidase GLO1; AltName: Full=Glycolate oxidase 1; Short=AtGLO1; Short=GOX 1; AltName: Full=Short chain alpha-hydroxy acid oxidase GLO1	34.459	25.07	10	3	9	27	367	40.3162	9.12939
1515105	heat shock protein 90A	17.5138	27.41	9	3	26	22	704	81.0131	5.07178
460425430	RecName: Full=Transketolase-2, chloroplastic; Short=TK; Flags: Precursor	13.621	22.13	9	3	22	16	741	79.8721	6.58057
23503072	RecName: Full=Eukaryotic translation initiation factor 3 subunit I; Short=eIF3i; AltName: Full=Eukaryotic translation initiation factor 3 subunit 2; AltName: Full=TGF-beta receptor-interacting protein 1; Short=TRIP-1; AltName: Full=eIF-3-beta; AltName: Full=eIF3 p36	9.81581	16.46	9	3	4	4	328	36.3655	6.99072
75313023	RecName: Full=Heat shock 70 kDa protein 14; AltName: Full=Heat shock protein 70-14; Short=AtHsp70-14; AltName: Full=Heat shock protein 91	36.1065	26.84	8	3	26	31	831	91.6923	5.24951
332641998	peroxisomal (S)-2-hydroxy-acid oxidase GLO1	20.9126	36.78	8	3	9	20	367	40.2751	8.76318
495731	small ras-related protein, partial	12.081	42.36	8	3	9	21	203	22.9706	7.12256
332195217	elongation factor EF-2	187.364	35.71	7	3	22	66	843	93.8302	6.25244
21593071	reversibly glycosylated polypeptide-3	20.3431	33.33	7	3	8	20	360	40.9326	6.55127
222423016	AT2G47510	7.8682	29.07	7	3	22	13	492	53.0391	7.88428
75180811	RecName: Full=Guanosine nucleotide diphosphate dissociation inhibitor At5g09550; Short=AtGDI	4.44321	28.09	7	3	20	15	445	49.5179	5.2876
12229797	RecName: Full=Glycine dehydrogenase (decarboxylating) 2, mitochondrial; AltName: Full=Glycine cleavage system P protein 2; AltName: Full=Glycine decarboxylase 2; AltName: Full=Glycine decarboxylase P-protein 2; Short=AtGLDP2; AltName: Full=Glycine dehydrogenase (aminomethyl-transferring) 2; Flags: Precursor	35.5962	26.92	6	3	26	41	1044	113.703	6.65381
118573089	RecName: Full=Pyruvate dehydrogenase E1 component subunit alpha-2, mitochondrial; Short=PDHE1-A; AltName: Full=Protein IAA-CONJUGATE-RESISTANT 4; Flags: Precursor	30.1028	31.3	6	3	27	30	393	43.3308	7.91357
15010708	AT3g44110/F26G5_60	15.0237	24.52	6	3	20	20	420	46.4139	6.354
17380351	RecName: Full=Adenylate kinase 4; Short=AK 4; AltName: Full=ATP-AMP transphosphorylase 4; AltName: Full=ATP:AMP phosphotransferase; AltName: Full=Adenylate monophosphate kinase 4; Short=AMK4	11.3984	41.06	6	3	9	14	246	26.915	7.35693
21264430	RecName: Full=Chaperone protein ClpB1; AltName: Full=ATP-dependent Clp protease ATP-binding subunit ClpB homolog 1; AltName: Full=Casein lytic proteinase B1; AltName: Full=Heat shock protein 101	25.0167	13.61	6	3	22	19	911	101.232	6.12549
13124706	RecName: Full=Aconitate hydratase 1; Short=Aconitase 1; AltName: Full=Citrate hydro-lyase 1	57.1562	22.38	5	3	26	36	898	98.0897	6.40479
300680981	RecName: Full=Glutamate synthase 1 [NADH], chloroplastic; AltName: Full=NADH-dependent glutamate synthase 1; Short=NADH-GOGAT 1; Flags: Precursor	51.6301	30.62	5	3	48	90	2208	241.745	6.3667
182705189	RecName: Full=Ferredoxin--NADP reductase, root isozyme 1, chloroplastic; AltName: Full=Root FNR 1; Short=AtRFNR1; Flags: Precursor	38.9355	44.44	5	3	27	32	378	42.3695	8.60205
134273568	unnamed protein product, partial	37.1769	14.47	5	3	8	21	470	51.5702	7.45947
11133446	RecName: Full=Malate dehydrogenase, cytoplasmic 2	35.5615	32.83	5	3	20	35	332	35.6524	6.78564
21536525	dihydrolipoamide S-acetyltransferase, putative	35.1378	19.61	5	3	9	21	464	48.2956	8.79248
9755653	TCP-1 chaperonin-like protein	25.8409	19.07	5	3	8	18	540	59.372	6.3667
332010402	pyruvate kinase	22.9907	26.27	5	3	22	26	510	54.9825	6.65381
7269312	glucose-6-phosphate isomerase	16.5034	30.61	5	3	24	22	611	66.765	5.60498
726490	starch branching enzyme class II, partial	15.2302	16.38	5	3	20	17	800	92.0398	5.87158
197941024	NADH dehydrogenase subunit 7 (mitochondrion)	12.4336	21.07	5	3	8	12	394	44.9848	7.12256
332010275	1-deoxy-D-xylulose 5-phosphate reductoisomerase	11.789	32.19	5	3	23	15	497	54.1944	7.25439
21618222	aspartate aminotransferase	7.21294	36.2	5	3	23	25	453	49.7945	8.14795
222424948	AT1G73230, partial	0	33.54	5	3	6	10	164	17.8624	6.21436
332009653	lactate/malate dehydrogenase family protein	63.7969	19.76	5	3	4	29	334	36.3676	5.07178
296514118	unnamed protein product	30.7858	22.93	5	3	8	18	471	51.7643	7.45947
6573642	Chain A, Crystal Structure Of Sqd1 Protein Complex With Nad And Udp- Glucose	21.7365	18.02	5	3	6	9	394	44.2774	6.91748
1017411	aspartate aminotransferase	9.70012	50.77	5	3	29	34	453	49.7714	7.86963
7267299	ferredoxin--NADP+ reductase-like protein	20.4208	38.33	5	3	23	25	360	40.4394	8.32373
21536971	putative chaperonin	29.2598	31.4	5	3	23	29	535	58.9516	6.21436
4210334	2-oxoglutarate dehydrogenase, E3 subunit, partial	18.5166	34.53	5	3	26	35	472	49.9869	6.43018
75337370	RecName: Full=26S proteasome regulatory subunit 4 homolog B; AltName: Full=26S proteasome AAA-ATPase subunit RPT2b; AltName: Full=26S proteasome subunit 4 homolog B; AltName: Full=Regulatory particle triple-A ATPase subunit 2b	15.4181	39.28	5	3	22	20	443	49.316	6.1001
222424342	AT5G35530	68.7033	47.98	4	3	22	36	248	27.3416	9.46631
408407918	RecName: Full=Tubulin alpha-5 chain	54.6402	40.89	4	3	22	28	450	49.6225	5.09717
32967699	S-adenosyl-L-homocystein hydrolase	53.7467	57.11	4	3	24	53	485	53.1489	5.97314
21554572	putative rubisco subunit binding-protein alpha subunit	47.8355	19.97	4	3	9	34	586	62.0918	5.16064
75206053	RecName: Full=Elongation factor G, chloroplastic; Short=cEF-G; AltName: Full=Elongation factor EF-G/SCO1; AltName: Full=Protein SNOWY COTYLEDON 1, chloroplastic; Short=AtSCO1; Flags: Precursor	41.915	28.1	4	3	28	46	783	86.0032	5.60498
21595031	putative photosystem I reaction center subunit II precursor	35.7555	39.42	4	3	20	22	208	22.5998	9.77393
28393679	putative pyruvate decarboxylase, partial	31.6548	14.18	4	3	6	13	564	61.554	6.03662
41019483	RecName: Full=Citrate synthase 4, mitochondrial; Flags: Precursor	29.1635	22.15	4	3	8	15	474	52.7491	6.88818
3377841	contains similarity to phosphofructokinases (Pfam; PFK.hmm, score; 36.60)	24.7951	25.73	4	3	23	23	583	64.1717	5.79541
425936639	RecName: Full=Pyrophosphate--fructose 6-phosphate 1-phosphotransferase subunit beta 2; Short=PFP 2; AltName: Full=6-phosphofructokinase, pyrophosphate dependent 2; AltName: Full=PPi-PFK 2; AltName: Full=Protein MATERNAL EFFECT EMBRYO ARREST 51; AltName: Full=Pyrophosphate-dependent 6-phosphofructose-1-kinase 2	18.5425	18.98	4	3	22	17	569	62.7018	5.60498
332641296	adenosine kinase 1	15.1222	25.5	4	3	6	9	302	33.3045	6.40479
75183568	RecName: Full=40S ribosomal protein S3-2	30.2658	29.72	4	3	6	24	249	27.3317	9.53955
75299484	RecName: Full=Heat shock 70 kDa protein 9, mitochondrial; AltName: Full=Heat shock protein 70-9; Short=AtHsp70-9; AltName: Full=Mitochondrial heat shock protein 70-1; Short=mtHsc70-1; Flags: Precursor	60.4968	28.74	3	3	28	37	682	73.0296	5.61768
12049590	Oxalyl-CoA decarboxylase	29.9817	33.39	3	3	23	23	572	61.3878	5.93506
14195661	RecName: Full=Glutamate-1-semialdehyde 2,1-aminomutase 2, chloroplastic; Short=GSA 2; AltName: Full=Glutamate-1-semialdehyde aminotransferase 2; Short=GSA-AT 2; Flags: Precursor	27.7921	29.66	3	3	9	25	472	50.1094	7.38623
75309219	RecName: Full=Mitochondrial phosphate carrier protein 3, mitochondrial; AltName: Full=Mitochondrial phosphate transporter 3; Short=MPT3; AltName: Full=Phosphate transporter 3;1; Flags: Precursor	23.441	29.33	3	3	9	27	375	40.0635	9.20264
18206373	RecName: Full=Proteasome subunit alpha type-5-B; AltName: Full=20S proteasome alpha subunit E-2; AltName: Full=Proteasome component Z	15.5657	45.57	3	3	7	11	237	25.961	4.75439
332659569	argininosuccinate synthase	12.5429	14.44	3	3	7	11	450	48.9982	7.72314
6056208	putative ATPase	10.0987	29.27	3	3	9	15	386	42.1549	8.57275
21592365	multicatalytic endopeptidase complex, proteasome precursor, beta subunit	7.30518	17.94	3	3	4	7	223	24.0161	6.0874
75273138	RecName: Full=Phosphoglycerate kinase 1, chloroplastic; Flags: Precursor	155.62	36.8	2	3	24	142	481	50.0807	6.23975
6685244	RecName: Full=ATP synthase subunit alpha, chloroplastic; AltName: Full=ATP synthase F1 sector subunit alpha; AltName: Full=F-ATPase subunit alpha	107.169	23.47	2	3	9	50	507	55.294	5.24951
119194	RecName: Full=Elongation factor Tu, chloroplastic; Short=EF-Tu; AltName: Full=Ras-related protein RABE1b; Short=AtRABE1b; AltName: Full=Ras-related protein Rab8D; Short=AtRab8D; Flags: Precursor	77.497	22.06	2	3	9	28	476	51.5976	6.18896
6685792	RecName: Full=Photosystem II CP47 reaction center protein; AltName: Full=PSII 47 kDa protein; AltName: Full=Protein CP-47	37.0541	16.14	2	3	7	14	508	56.0014	6.88818
6715645	T25K16.8	27.2949	41.53	2	3	29	27	679	75.2315	8.76318
75262692	RecName: Full=Hypersensitive-induced response protein 1; Short=AtHIR1	17.9867	24.83	2	3	8	14	286	31.4111	5.42725
11242	fructose-bisphosphatase (chloroplast)	15.3657	26.38	2	3	7	8	417	45.1495	5.40186
75332284	RecName: Full=T-complex protein 1 subunit theta; Short=TCP-1-theta; AltName: Full=CCT-theta; AltName: Full=Chaperonin CCT8; AltName: Full=Chaperonin containing TCP1 8; AltName: Full=TCP1-ring complex	11.9695	22.04	2	3	7	9	549	58.9022	5.35107
21431823	RecName: Full=Pyruvate dehydrogenase E1 component subunit beta-1, mitochondrial; Short=PDHE1-B; AltName: Full=Protein MACCI-BOU; Flags: Precursor	11.6627	28.1	2	3	6	8	363	39.1511	5.8335
332193125	GTP-binding protein	6.31151	25.38	2	3	20	12	394	44.4432	6.81494
20454872	RecName: Full=Succinate dehydrogenase [ubiquinone] flavoprotein subunit 1, mitochondrial; AltName: Full=Flavoprotein subunit 1 of complex II; Short=FP; Flags: Precursor	43.8457	29.97	1	3	26	30	634	69.6123	6.29053
6685349	RecName: Full=Cytochrome b6	27.9062	40.93	1	3	6	11	215	24.1366	8.76318
12229846	RecName: Full=Delta-aminolevulinic acid dehydratase 1, chloroplastic; Short=ALADH1; AltName: Full=Porphobilinogen synthase; Flags: Precursor	23.8417	26.51	1	3	20	15	430	46.6607	7.31299
2499327	RecName: Full=NADH dehydrogenase [ubiquinone] iron-sulfur protein 7, mitochondrial; Flags: Precursor	2.15679	28.44	1	3	7	7	218	24.0281	9.43701
313471779	RecName: Full=G-type lectin S-receptor-like serine/threonine-protein kinase At1g61370; Flags: Precursor	14.5696	21.87	98	2	22	18	814	90.7993	5.37646
302393809	RecName: Full=Ubiquitin-NEDD8-like protein RUB2; Contains: RecName: Full=Ubiquitin; Contains: RecName: Full=NEDD8-like protein RUB2; AltName: Full=Ubiquitin-related protein 2; Short=AtRUB2; Flags: Precursor	261.308	44.16	39	2	8	116	154	17.1393	6.06201
28436485	putative polyubiquitin, partial	274.222	55.2	37	2	9	126	250	28.1593	9.1001
28436479	putative polyubiquitin, partial	262.295	64	37	2	20	119	325	36.5837	8.82178
3158372	polyubiquitin, partial	298.3	60.58	37	2	6	152	137	15.3573	7.40088
224566942	disease resistance protein RPP13 variant	5.96235	20.21	27	2	22	30	841	98.1058	7.6792
332189118	protein IQ-domain 18	11.4925	26.38	25	2	26	28	527	59.1358	10.3306
487791	GF14omega isoform	31.6139	38.61	23	2	9	31	259	29.1095	4.79248
16974511	At1g35160/T32G9_30	27.9751	50.94	23	2	22	37	267	30.1602	4.86865
257720650	unnamed protein product	15.0318	11.48	23	2	28	27	1455	162.228	5.12256
75181251	RecName: Full=Ras-related protein RABE1d; Short=AtRABE1d; AltName: Full=Ras-related protein Rab8C; Short=AtRab8C	15.3838	54.63	21	2	8	14	216	24.0223	7.81104
15983789	AT3g18780/MVE11_16	36.7718	32.46	21	2	9	29	342	38.5967	6.46826
32363338	RecName: Full=Probable aquaporin PIP1-5; Short=AtPIP1;5; AltName: Full=Plasma membrane intrinsic protein 1d; Short=PIP1d	104.464	42.86	19	2	6	33	287	30.627	8.82178
332642626	actin 2	52.8514	48.79	18	2	24	31	371	41.2058	5.69385
332006941	14-3-3-like protein GF14 psi	29.6018	27.95	18	2	7	32	254	28.4733	4.86865
3023217	RecName: Full=14-3-3-like protein GF14 nu; AltName: Full=General regulatory factor 7	60.7092	28.3	17	2	7	38	265	29.806	4.81787
1246399	catalase	23.3985	28.05	17	2	23	26	492	56.8813	7.12256
108861890	RecName: Full=DEAD-box ATP-dependent RNA helicase 37	19.8424	22.91	17	2	24	20	633	67.5847	7.10791
332196095	ubiquitin-conjugating enzyme E2 28	11.3422	36.32	17	2	4	8	190	21.2447	6.96143
17352487	GF14 Kappa isoform	10.5297	26.61	17	2	7	19	248	28.008	4.94482
330253234	peptidyl-prolyl cis-trans isomerase CYP19-4	1.69955	30.37	17	2	6	7	191	20.5747	9.18799
6735368	ATP-dependent RNA helicase-like protein	17.123	16.75	16	2	9	14	603	64.9681	6.81494
257721506	unnamed protein product	97.5259	35.5	16	2	26	52	369	41.8229	7.75244
57791640	phytochrome B, partial	10.5942	17.57	16	2	22	25	1161	128.082	5.78271
1703129	RecName: Full=Actin-11	274.554	38.2	15	2	24	109	377	41.6479	5.38916
2462825	unknown	8.12592	42.94	15	2	9	11	340	37.0605	9.29053
118138610	Chain B, Crystal Structure Of Arabidopsis Thaliana Double Bond Reductase (At5g16970)-Binary Complex	7.9193	25.22	15	2	4	8	345	38.1101	6.17627
332192555	zinc-binding dehydrogenase family protein	7.58221	23.41	15	2	5	7	346	38.1234	5.93506
8886925	F2D10.11	32.5025	22.11	14	2	27	30	1013	116.609	8.14795
83305346	RecName: Full=ATPase 4, plasma membrane-type; AltName: Full=Proton pump 4	23.8491	28.54	14	2	22	38	960	105.65	6.52197
332004159	14-3-3-like protein GF14 lambda	3.57312	24.39	14	2	5	15	246	27.7007	4.89404
4581168	hypothetical protein	15.0909	19.7	14	2	23	34	1472	165.059	5.5542
12644156	RecName: Full=ATPase 1, plasma membrane-type; AltName: Full=Proton pump 1	14.6705	21.39	13	2	25	38	949	104.158	6.69775
332004161	14-3-3-like protein GF14 lambda	13.6294	26.01	13	2	5	23	273	30.9714	5.32568
332009784	UDP-glucuronic acid decarboxylase 3	1.66945	37.82	13	2	20	11	357	40.1717	8.35303
1703108	RecName: Full=Actin-7; AltName: Full=Actin-2	198.542	37.93	12	2	22	80	377	41.709	5.49072
330255138	putative protein kinase	14.8921	30.3	12	2	23	16	406	45.3375	9.45166
23197654	phenylalanine ammonia-lyase	4.53651	18.13	12	2	8	12	717	77.7528	6.55127
2494125	Strong similarity to Cucumis acetyl-CoA acyltransferase (gb|D70895)	24.3463	21.74	12	2	5	11	460	48.44	8.47021
15215642	AT5g56010/MDA7_5, partial	17.5895	19.35	12	2	20	18	527	60.8073	5.18604
17979041	putative heat shock protein 90	17.2218	18.74	12	2	23	24	699	80.0358	5.04639
13877995	putative protein kinase interactor	6.26284	46.81	12	2	20	17	361	39.7666	7.50342
7269503	putative uracil phosphoribosyl transferase	5.4123	28.79	12	2	5	20	198	21.9354	6.62451
12643759	RecName: Full=ATPase 9, plasma membrane-type; AltName: Full=Proton pump 9	13.2507	28.62	12	2	29	34	954	105.142	6.39209
4678333	H+-transporting ATPase-like protein	14.744	30.83	11	2	22	31	960	105.612	6.52197
110737735	hypothetical protein	13.6559	15.64	11	2	20	29	1535	174.534	4.79248
334302876	RecName: Full=Acyl-[acyl-carrier-protein] desaturase 3, chloroplastic; AltName: Full=Stearoyl-ACP desaturase 3; Flags: Precursor	9.5452	24.94	11	2	9	12	401	45.8314	7.84033
332007186	20S proteasome beta subunit PBB2	6.35774	26.12	11	2	4	7	268	28.9406	6.93213
21537054	putative P-protein: chorismate mutase, prephenate dehydratase	4.41332	27.56	11	2	6	11	381	42.0788	7.78174
1254996	serine/threonine protein phosphatase type 2A regulatory subunit A	21.8204	21.02	11	2	8	13	590	65.594	5.07178
2511576	multicatalytic endopeptidase, partial	3.68566	26.15	11	2	4	5	218	23.6749	6.7124
12644434	RecName: Full=Ribose-phosphate pyrophosphokinase 2, chloroplastic; AltName: Full=PRS II; AltName: Full=Phosphoribosyl pyrophosphate synthase 2; Flags: Precursor	6.17802	40.5	11	2	9	11	400	43.3055	8.20654
397482	heat shock protein 70 cognate	161.662	52.38	10	2	28	89	651	71.3271	5.12256
75304730	RecName: Full=V-type proton ATPase subunit B3; Short=V-ATPase subunit B3; AltName: Full=Vacuolar H(+)-ATPase subunit B isoform 3; AltName: Full=Vacuolar proton pump subunit B3	149.71	62.83	10	2	22	75	487	54.2777	5.09717
166702	glyceraldehyde 3-phosphate dehydrogenase A subunit	63.5742	37.14	10	2	22	33	350	37.6515	7.41553
2462763	Highly similar to auxin-induced protein (aldo/keto reductase family)	21.065	22.51	10	2	4	59	342	37.4503	5.98584
75098755	RecName: Full=Ras-related protein RABA1e; Short=AtRABA1e	7.18358	38.71	10	2	20	37	217	24.3152	6.13818
84028935	RecName: Full=Elongation factor 1-beta 1; Short=EF-1-beta 1; AltName: Full=Elongation factor 1-beta' 1; Short=EF-1-beta' 1; AltName: Full=Elongation factor 1B-alpha 1; AltName: Full=eEF-1B alpha 1	3.97979	19.74	10	2	5	6	228	24.7733	4.69092
7258379	putative protein	2.04631	18.28	10	2	9	18	629	69.4607	6.72705
385251772	Chain Q, Crystal Structure Of The Binary Complex, Obtained By Soaking, Of Photosyntetic A4 Glyceraldehyde 3-phosphate Dehydrogenase (gapdh) With Cp12-2, Both From Arabidopsis Thaliana.	48.316	40.65	10	2	22	29	337	36.324	7.07861
332004678	ADP-ribosylation factor A1B	19.2622	33.51	10	2	5	11	188	21.5212	6.94678
12230459	RecName: Full=ATPase 11, plasma membrane-type; AltName: Full=Proton pump 11	11.7762	28.03	10	2	22	41	956	105.056	6.59521
2342459	acidic endochitinase	1.90714	28.81	10	2	5	8	302	33.0274	9.01221
332190546	serine/threonine-protein kinase SRK2A	11.8192	42.86	10	2	23	17	371	42.1213	5.77002
20147367	AT4g14160/dl3120w	10.6074	26.04	10	2	24	21	772	85.1659	6.04932
7635475	WD repeat domain protein	8.2416	25.78	10	2	20	25	1051	115.49	6.7124
122242454	RecName: Full=5-methyltetrahydropteroyltriglutamate--homocysteine methyltransferase 3, chloroplastic; AltName: Full=Cobalamin-independent methionine synthase 3; Short=AtMS3; Flags: Precursor	32.3334	20.32	10	2	24	31	812	90.5366	8.04541
75261772	RecName: Full=Probable aldo-keto reductase 5	12.5826	21.45	10	2	6	20	345	37.8336	6.30322
16226776	AT3g23810/MYM9_15	92.8252	54.43	9	2	22	57	485	53.0949	5.74463
228455	Gln synthetase	48.5845	20.7	9	2	8	27	430	47.2629	6.37939
332197185	alanine aminotransferase 2	33.1788	14.39	9	2	4	10	431	47.6803	6.80029
75263127	RecName: Full=Importin subunit alpha-6; Short=IMPa-6	26.5399	17.66	9	2	6	13	538	59.3521	5.13525
18202917	RecName: Full=Germin-like protein subfamily 2 member 2; Flags: Precursor	16.1396	27.85	9	2	3	8	219	23.4263	8.55811
257696328	unnamed protein product	12.705	33.1	9	2	8	13	287	31.5661	6.7417
59797968	RecName: Full=Fimbrin-5; Short=AtFIM5; AltName: Full=Fimbrin-like protein 2; AltName: Full=Fimbrin5	9.87648	19.94	9	2	8	13	687	76.7102	5.2749
378548278	RecName: Full=Probable aldo-keto reductase 6	8.92027	8.18	9	2	2	5	330	36.3286	5.59229
21542386	RecName: Full=Aspartate aminotransferase, cytoplasmic isozyme 1; AltName: Full=Transaminase A	8.76911	35.31	9	2	22	19	405	44.2386	7.28369
24417462	unknown, partial	6.09493	19.95	9	2	7	11	416	47.511	4.64014
21593022	putative 40S ribosomal protein	5.80493	29.29	9	2	6	9	280	30.6432	5.24951
6664307	T27G7.10	4.71652	12.13	9	2	9	10	1088	116.453	5.68115
75173856	RecName: Full=Alanine aminotransferase 2, mitochondrial; Short=AtAlaAT2; Short=AtAlaATm; AltName: Full=Alanine-2-oxoglutarate aminotransferase 3; Flags: Precursor	26.2804	32.04	9	2	23	18	540	59.4731	6.37939
330252860	serine/threonine-protein phosphatase BSL3	9.30983	30.67	9	2	26	17	1001	106.957	5.80811
332190826	glyceraldehyde-3-phosphate dehydrogenase (NADP+) (phosphorylating)	81.4228	35.14	9	2	9	60	350	37.6436	7.76709
332641176	light harvesting complex photosystem II interacting protein Lhcb4.2	1.97723	30.4	9	2	4	4	227	24.9858	7.88428
17978705	eukaryotic translation initiation factor 3 delta subunit	8.50075	20.12	9	2	4	9	328	36.3355	6.99072
30913136	RecName: Full=Histone-lysine N-methyltransferase EZA1; AltName: Full=CURLY LEAF-like 1; AltName: Full=Protein SET DOMAIN GROUP 10; AltName: Full=Protein SWINGER	4.18871	30.72	9	2	22	30	856	95.3363	6.53662
108935996	RecName: Full=Glutamine synthetase cytosolic isozyme 1-2; AltName: Full=Glutamate--ammonia ligase GLN1;2; Short=GLN1;2	55.3667	13.48	9	2	5	32	356	39.1825	5.2749
257633932	unnamed protein product	21.1245	18.26	9	2	3	13	219	23.4743	8.25049
15081739	AT5g01530/F7A7_50	5.7202	26.9	9	2	5	6	290	31.192	6.13818
15912297	At1g05520/T25N20_16	5.42796	26.82	9	2	9	15	783	86.2891	5.64307
75241747	RecName: Full=Probable aldo-keto reductase 2; AltName: Full=ARF-GAP domain-containing protein 2	3.50918	26.59	9	2	7	12	346	38.2447	6.37939
8953379	DEAD BOX RNA helicase RH15-like protein	2.61993	24.83	9	2	9	13	435	49.2861	5.65576
31980502	putative ascorbate peroxidase APX5, partial	1.6245	26.82	9	2	9	15	261	28.7299	8.70459
75314140	RecName: Full=V-type proton ATPase subunit B2; Short=V-ATPase subunit B2; AltName: Full=Vacuolar H(+)-ATPase subunit B isoform 2; AltName: Full=Vacuolar proton pump subunit B2	149.205	55.44	8	2	22	78	487	54.2707	5.14795
11386845	RecName: Full=Glutamine synthetase cytosolic isozyme 1-3; Short=GS1; AltName: Full=Glutamate--ammonia ligase GLN1;3; Short=GLN1;3	134.131	28.81	8	2	20	63	354	38.5703	6.06201
300641209	unnamed protein product	55.6814	21.96	8	2	34	57	2254	251.224	6.49365
32363440	RecName: Full=Probable aquaporin PIP2-8; AltName: Full=Plasma membrane intrinsic protein 2-8; Short=AtPIP2;8; AltName: Full=Plasma membrane intrinsic protein 3b; Short=PIP3b; Contains: RecName: Full=Probable aquaporin PIP2-8, N-terminally processed	43.7429	22.3	8	2	2	9	278	29.4814	8.85107
11134146	RecName: Full=Oxygen-evolving enhancer protein 1-2, chloroplastic; Short=OEE1; AltName: Full=33 kDa subunit of oxygen evolving system of photosystem II; AltName: Full=33 kDa thylakoid membrane protein; AltName: Full=Manganese-stabilizing protein 2; Short=MSP-2; AltName: Full=OEC 33 kDa subunit; Flags: Precursor	33.0671	25.68	8	2	5	17	331	34.9977	6.16357
12230478	RecName: Full=ATPase 6, plasma membrane-type; AltName: Full=Proton pump 6	29.0413	20.86	8	2	24	22	949	104.946	6.18896
21593458	unknown	29.0031	31.17	8	2	26	24	664	72.8458	9.26123
134104574	Chain A, Crystal Structure Of O-Acetylserine Sulfhydrylase From Arabidopsis Thaliana In Complex With C-Terminal Peptide From Arabidopsis Serine Acetyltransferase	26.0703	32.81	8	2	7	13	320	33.5816	6.13818
75311394	RecName: Full=Probable fructokinase-2	21.4694	31.91	8	2	22	24	329	35.8701	5.03369
295982058	Chain B, Crystal Structure Of Peroxisomal Kat2 From Arabidopsis Thaliana	19.9794	26.92	8	2	9	10	442	46.5098	7.91357
20138796	RecName: Full=Eukaryotic translation initiation factor 5A-1; Short=AtELF5A-1; Short=eIF-5A-1	19.6172	58.86	8	2	6	12	158	17.3496	5.75732
222424303	AT1G70580	17.2583	23.28	8	2	9	12	481	53.384	6.69775
5815239	splicing factor SR1E	16.3284	28.52	8	2	8	12	270	30.1291	10.7554
4874272	Strong similarity to gb|Y09533 involved in starch metabolism from Solanum tuberosum and contains a PF|01326 Pyruvate phosphate dikinase, PEP/pyruvate binding domain. EST gb|N96757 comes from this gene	15.0268	18.34	8	2	22	37	1358	151.877	6.25244
1402894	adenine phosphoribosyltransferase	11.7147	45.83	8	2	5	26	192	21.0131	5.94775
300653748	unnamed protein product	10.1842	45.93	8	2	23	20	442	47.1052	7.94287
75318746	RecName: Full=Serine/arginine-rich splicing factor RSZ22; AltName: Full=RS-containing zinc finger protein 22; Short=At-RSZ22; Short=At-RSZp22; Short=AtRSZ22	9.77644	37	8	2	7	14	200	22.4443	11.4438
332198275	D-glycerate 3-kinase	8.00241	22.89	8	2	7	8	450	50.2283	6.72705
21542441	RecName: Full=60S ribosomal protein L11-1; AltName: Full=L16A	4.91834	37.36	8	2	7	7	182	20.818	9.92041
332661540	V-type proton ATPase subunit B2	139.559	51.82	8	2	23	80	494	55.1432	5.24951
298552673	unnamed protein product	134.386	25.14	8	2	7	55	354	38.6283	5.88428
21431896	RecName: Full=Aquaporin PIP2-2; AltName: Full=Plasma membrane intrinsic protein 2-2; Short=AtPIP2;2; AltName: Full=Plasma membrane intrinsic protein 2b; Short=PIP2b; AltName: Full=TMP2b; Contains: RecName: Full=Aquaporin PIP2-2, N-terminally processed	55.019	27.72	8	2	3	12	285	30.4337	7.81104
17473863	putative heat-shock protein	22.9507	28.76	8	2	26	25	831	91.6533	5.18604
3929368	RecName: Full=Serine/arginine-rich-splicing factor SR34; Short=At-SR34; Short=At-SRp34; Short=AtSR34; AltName: Full=Pre-mRNA-splicing factor SF2; AltName: Full=SR1 protein	15.4451	42.24	8	2	24	18	303	33.7091	11.063
75161490	RecName: Full=Chaperone protein ClpB4, mitochondrial; AltName: Full=ATP-dependent Clp protease ATP-binding subunit ClpB homolog 4; AltName: Full=Casein lytic proteinase B4; Flags: Precursor	11.0374	27.7	8	2	26	24	964	108.595	6.97607
149242531	Chain E, The Structure Of A Plant Photosystem I Supercomplex At 3.4 Angstrom Resolution	3.63459	41.94	8	2	2	4	62	7.11178	9.62744
13430566	putative alanine aminotransferase	39.5734	24.95	8	2	7	19	481	53.3201	7.25439
13626393	RecName: Full=Probable elongation factor 1-gamma 2; Short=EF-1-gamma 2; AltName: Full=eEF-1B gamma 2	5.25526	17.43	8	2	6	27	413	46.3704	5.70654
15912247	AT5g66570/K1F13_25	43.1224	37.65	8	2	20	23	332	35.1066	5.65576
300653988	unnamed protein product	5.98099	29.01	8	2	5	6	324	34.2599	5.33838
332189357	Pre-mRNA-splicing factor SF2	10.7267	32.63	8	2	8	10	285	31.948	10.5356
332643121	O-acetylserine (thiol) lyase (OAS-TL) isoform A2	25.6745	30.49	8	2	8	20	305	32.3181	6.04932
6730738	unknown protein; 52184-57536	7.77462	20.5	8	2	28	27	1073	118.897	6.82959
20453075	AT3g23810/MYM9_15	119.084	45.77	8	2	28	71	485	53.0669	5.85889
32363405	RecName: Full=Probable aquaporin PIP2-4; AltName: Full=Plasma membrane intrinsic protein 2.4; Short=AtPIP2;4; Contains: RecName: Full=Probable aquaporin PIP2-4, N-terminally processed	47.2862	32.3	8	2	4	13	291	30.9319	8.06006
300649192	unnamed protein product	25.317	29.73	8	2	9	16	481	53.266	7.23975
75313298	RecName: Full=Elongation factor 1-beta 2; Short=EF-1-beta 2; AltName: Full=Elongation factor 1-beta' 2; Short=EF-1-beta' 2; AltName: Full=Elongation factor 1B-alpha 2; AltName: Full=eEF-1B alpha 2	6.62442	15.18	8	2	3	9	224	24.1859	4.56396
332641596	ubiquitin carboxyl-terminal hydrolase 13	5.14536	19.84	8	2	27	29	1114	130.439	5.57959
332006380	cysteine synthase D2	2.75575	33.76	8	2	6	11	237	25.0875	6.354
24030202	putative photosystem I subunit PSI-E protein	2.1374	34.75	8	2	5	6	141	14.7557	9.92041
332192250	glutamate:glyoxylate aminotransferase	20.0755	16.78	8	2	5	10	441	48.5189	8.30908
5815235	splicing factor SR1	5.40311	31.92	8	2	9	13	307	34.0942	11.0483
75313472	RecName: Full=Probable fructokinase-1	4.2244	24	8	2	7	20	325	35.2532	5.49072
27754711	putative elongation factor 1B alpha-subunit, partial	1.75515	14.29	8	2	3	6	210	22.7442	4.64014
20148289	beta tubulin	158.426	47.66	7	2	25	67	449	50.5881	4.86865
75334547	RecName: Full=Ubiquitin-conjugating enzyme E2 36; AltName: Full=Ubiquitin carrier protein 36	24.0519	22.22	7	2	2	8	153	17.209	7.34229
18086404	At1g15690/F7H2_3	23.8002	23.12	7	2	22	20	770	80.7668	5.40186
75174044	RecName: Full=Chaperone protein ClpB3, chloroplastic; AltName: Full=ATP-dependent Clp protease ATP-binding subunit ClpB homolog 3; AltName: Full=Casein lytic proteinase B3; AltName: Full=Protein ALBINO OR PALE GREEN 6; Flags: Precursor	17.209	29.44	7	2	22	29	968	108.876	6.22705
75263261	RecName: Full=UDP-glucose 6-dehydrogenase 1; Short=UDP-Glc dehydrogenase 1; Short=UDP-GlcDH 1; Short=UDPGDH 1; AltName: Full=At-UGD1	17.0869	16.63	7	2	6	11	481	52.9382	6.17627
149939909	mitogen-activated protein kinase 4	16.8767	32.71	7	2	7	9	376	42.8527	6.11279
510240	RNA binding protein, partial	15.2351	10.65	7	2	3	8	310	33.9373	4.85596
332007215	ubiquinol-cytochrome c reductase cytochrome c1 subunit	12.6753	30	7	2	5	7	260	28.7121	5.23682
227202840	AT3G63410	10.4055	22.11	7	2	5	7	303	34.0846	9.24658
9755723	valine--tRNA ligase-like protein	8.02926	20.86	7	2	26	23	1093	122.608	5.84619
75334962	RecName: Full=Ras-related protein RABH1e; Short=AtRABH1e	6.7541	42.03	7	2	8	10	207	23.1189	7.89893
21554645	putative 60S acidic ribosomal protein P0	6.38313	25.31	7	2	7	10	320	34.0688	4.99561
145712831	nucleoside diphosphate kinase 2, partial	6.36637	32.51	7	2	6	11	203	22.3566	9.30518
332198134	2-dehydro-3-deoxyphosphooctonate aldolase 1	3.68676	42.86	7	2	20	12	336	36.8774	9.20264
20148381	basic chitinase	1.66234	18.01	7	2	4	10	322	34.5863	7.04932
4996361	polyprotein	14.0602	8.81	7	2	7	10	1431	160.055	9.34912
21593316	60S acidic ribosomal protein P0-C	5.82738	20.74	7	2	5	10	323	34.368	5.22412
125987782	RecName: Full=Serine carboxypeptidase-like 40; Flags: Precursor	4.44741	18.53	7	2	6	7	502	56.2043	8.35303
227204143	AT1G57720	3.75653	15.86	7	2	7	8	391	43.9251	5.56689
62950348	copper/zinc superoxide dismutase chaperone, partial	2.31878	25.23	7	2	4	4	218	23.0927	6.55127
12644076	RecName: Full=Nucleoside diphosphate kinase II, chloroplastic; Short=NDK II; Short=NDP kinase II; Short=NDPK II; Short=NDPK Ia; Flags: Precursor	13.6741	33.77	7	2	6	21	231	25.5342	8.95361
13431553	RecName: Full=Coproporphyrinogen-III oxidase 1, chloroplastic; Short=AtCPO-I; Short=Coprogen oxidase; Short=Coproporphyrinogenase; AltName: Full=Protein LESION INITIATION 2; Flags: Precursor	9.0738	30.31	7	2	8	8	386	43.7687	6.69775
20137460	RecName: Full=14-3-3-like protein GF14 iota; AltName: Full=General regulatory factor 12	4.8623	19.03	7	2	4	15	268	30.526	4.88135
21553756	zinc finger protein-like	5.60438	20.89	7	2	6	15	493	54.0536	4.71631
21553996	putative chloroplast inner envelope protein	9.37185	31.95	7	2	7	8	338	37.9627	9.17334
21593678	cytochrome c, putative	23.8682	28.01	7	2	7	16	307	33.6149	6.12549
21593831	1-D-deoxyxylulose 5-phosphate synthase, putative	13.0482	13.22	7	2	6	16	628	68.2667	8.03076
332660656	peptidylprolyl isomerase	16.0214	28.05	7	2	29	32	820	92.7995	11.9565
6967097	cysteine protease-like protein	7.17594	15.12	7	2	6	10	377	41.8086	6.82959
1483215	chloroplast FtsH protease	68.1563	24.68	6	2	25	38	709	76.0154	6.1001
21553671	glutamine synthetase, putative	68.1198	32.01	6	2	9	39	353	38.8836	6.45557
37785629	phosphoenolpyruvate carboxylase	58.567	24.09	6	2	29	50	963	109.711	5.79541
12644069	RecName: Full=Spermidine synthase 2; Short=SPDSY 2; AltName: Full=Putrescine aminopropyltransferase 2	21.7649	12.35	6	2	3	7	340	37.1164	4.84326
21555840	succinate dehydrogenase iron-protein subunit, putative	21.4431	36.56	6	2	7	12	279	31.2467	8.48486
378405244	RecName: Full=DNA gyrase subunit B, chloroplastic; Flags: Precursor	19.6082	22.88	6	2	22	29	730	80.9979	8.47021
332641520	eukaryotic translation initiation factor 3G1	15.2519	50	6	2	22	19	294	32.6944	8.22119
226192652	Chain A, Arabidopsis Thaliana Acetohydroxyacid Synthase In Complex With Monosulfuron-ester	14.2079	17.12	6	2	6	10	584	63.7057	5.73193
125662843	copper zinc superoxide dismutase	13.4186	25	6	2	2	10	152	15.1223	5.60498
75313459	RecName: Full=Phosphoserine aminotransferase 2, chloroplastic; Short=AtPSAT2; Flags: Precursor	12.1928	20.62	6	2	9	19	422	46.6037	8.06006
17368893	RecName: Full=Putative 4-hydroxy-4-methyl-2-oxoglutarate aldolase 2; Short=HMG aldolase 2; AltName: Full=Oxaloacetate decarboxylase; Short=OAA decarboxylase; AltName: Full=Regulator of ribonuclease activity homolog 2; AltName: Full=RraA-like protein 2	11.3723	25.9	6	2	4	9	166	17.8092	5.57959
332644715	Glycosyl hydrolase family protein	9.9437	23.45	6	2	22	19	644	70.5382	5.50342
222423251	AT5G47880	9.86029	18.35	6	2	8	13	436	48.6576	5.23682
7270317	putative protein	9.21677	7.75	6	2	4	6	426	46.6112	6.78564
3421070	20S proteasome subunit PAA1	9.08408	26.02	6	2	5	6	246	27.2067	5.35107
75333344	RecName: Full=Guanine nucleotide-binding protein subunit beta-like protein B; AltName: Full=Receptor for activated C kinase 1B	8.60695	26.07	6	2	6	9	326	35.778	7.10791
938021	delta1-pyrroline-5-carboxylate synthetase	8.19011	11.58	6	2	7	13	717	77.7708	6.41748
5734779	cytosolic tRNA-Ala synthetase	7.26338	17.28	6	2	22	19	955	105.106	5.88428
330252050	Basic-leucine zipper (bZIP) transcription factor family protein	7.05509	32.57	6	2	22	19	525	57.0007	8.646
332192926	hydrolase-like protein	6.69703	13.04	6	2	4	9	391	42.6541	9.80322
19701094	unnamed protein product	6.59864	8.61	6	2	3	6	302	33.7867	6.16357
17473582	GDP dissociation inhibitor	6.27988	44.94	6	2	27	28	445	49.7699	5.97314
21537242	unknown	5.93555	20.73	6	2	7	11	275	29.9524	7.59131
332004120	putative 3-hydroxyacyl-[acyl-carrier-protein] dehydratase	5.08524	23.74	6	2	3	8	219	24.1076	9.26123
288558823	RecName: Full=Proteasome subunit beta type-3-A; AltName: Full=20S proteasome beta subunit C-1; AltName: Full=Proteasome component T	4.57714	16.18	6	2	3	7	204	22.7835	5.46533
13516481	long-chain acyl-CoA synthetase	4.53031	14.55	6	2	9	13	701	76.569	7.92822
68566305	RecName: Full=Dynamin-related protein 1B; AltName: Full=Dynamin-like protein B	4.04178	32.95	6	2	20	27	610	68.0415	7.76709
1346759	RecName: Full=Serine/threonine-protein phosphatase PP1 isozyme 5	3.59373	22.12	6	2	7	8	312	35.4956	5.26221
6225531	RecName: Full=Isopentenyl-diphosphate Delta-isomerase II, chloroplastic; AltName: Full=Isopentenyl pyrophosphate isomerase II; Short=IPP isomerase II; Flags: Precursor	3.3339	25.35	6	2	5	7	284	32.5867	6.55127
431270	ubiquitin conjugating enzyme	0	23.24	6	2	3	5	142	16.3074	4.41162
300633887	unnamed protein product	18.057	28.57	6	2	22	15	700	77.2702	6.59521
332642429	putative serine/threonine protein kinase	15.9012	26.92	6	2	6	13	364	39.5374	8.80713
332003570	eukaryotic translation initiation factor 3G2	15.0906	42.21	6	2	24	22	308	34.6663	7.98682
122064253	RecName: Full=Isocitrate dehydrogenase [NAD] regulatory subunit 1, mitochondrial; AltName: Full=IDH-I; AltName: Full=Isocitric dehydrogenase 1; AltName: Full=NAD(+)-specific ICDH 1; Flags: Precursor	13.9059	37.87	6	2	20	20	367	39.6015	8.1333
332644709	glycosyl hydrolase family protein	9.53453	14.14	6	2	6	10	608	66.2667	5.35107
332191506	protein phosphatase 2A, regulatory subunit PR55	6.17245	11.4	6	2	6	13	500	56.1406	5.8208
21593440	guanine nucleotide-binding protein, putative	5.72563	29.75	6	2	8	11	326	35.8001	7.41553
125991827	RecName: Full=Cysteine proteinase inhibitor 1; Short=AtCYS-1	4.91546	34.65	6	2	3	6	101	11.2487	5.22412
9955568	DNA gyrase subunit B-like protein	4.43427	18.16	6	2	22	31	760	84.2159	8.66064
3421107	20S proteasome beta subunit PBC1	4.23604	37.14	6	2	2	4	70	7.75583	8.80713
2511588	multicatalytic endopeptidase complex, proteasome component, alpha subunit, partial	1.98154	25.31	6	2	3	3	245	27.1458	5.85889
124372	RecName: Full=Acetolactate synthase, chloroplastic; Short=AtALS; AltName: Full=Acetohydroxy-acid synthase; AltName: Full=Protein CHLORSULFURON RESISTANT 1; Flags: Precursor	14.2333	16.57	6	2	7	10	670	72.5392	6.65381
152149572	Chain B, Crystal Structure Of Ll-diaminopimelate Aminotransferase From Arabidopsis Thaliana	20.1281	16.2	6	2	6	13	432	47.2442	7.09326
1673365	mitochondrial tRNA-Ala synthetase	9.71283	15.55	6	2	22	21	1003	110.463	6.45557
21592931	phosphoserine aminotransferase	21.8277	27.67	6	2	8	13	430	47.2831	8.06006
227202846	AT1G18080	8.20479	38.77	6	2	9	10	276	30.5206	8.30908
227286709	unnamed protein product	1.9833	23.74	6	2	3	4	219	24.1216	9.26123
25091521	RecName: Full=Villin-2	5.6425	13.73	6	2	20	17	976	107.776	5.2876
330252048	Basic-leucine zipper (bZIP) transcription factor family protein	5.08444	24.86	6	2	23	19	519	56.2913	8.45557
332189359	beta glucosidase 11	4.58816	11.28	6	2	3	7	470	52.5481	6.23975
4678309	small GTP-binding protein-like (fragment), partial	6.33131	55.36	6	2	8	10	224	24.9807	6.34131
67461077	RecName: Full=Putative rRNA 2'-O-methyltransferase fibrillarin 3; AltName: Full=Fibrillarin-like protein 3; AltName: Full=Histone-glutamine methyltransferase	10.8447	28.42	6	2	5	12	292	31.6863	9.18799
7268175	light induced protein like	0	16.04	6	2	5	7	318	34.5237	9.46631
3746071	putative GTP-binding protein	21.6345	36.14	6	2	22	49	664	72.1302	6.85889
332198043	ubiquitin-conjugating enzyme E2 35	16.3327	33.12	6	2	3	8	154	17.3371	8.11865
330254637	delta1-pyrroline-5-carboxylate synthase 1	11.6451	18.49	6	2	22	14	714	77.3885	6.23975
3746809	adenylate kinase	7.73075	47.15	6	2	23	19	246	26.917	8.11865
300633889	unnamed protein product	5.91294	24.54	6	2	22	15	701	76.6111	7.92822
12229902	RecName: Full=Proteasome subunit alpha type-6-B; AltName: Full=20S proteasome subunit alpha A-2; AltName: Full=Proteasome subunit alpha type-1	5.24096	19.51	6	2	4	9	246	27.3328	6.0874
21593204	phosphoprotein phosphatase 2A isoform 4	5.12035	18.12	6	2	4	9	298	33.8854	5.79541
24899735	cysteine proteinase inhibitor, putative 1	4.41971	27.36	6	2	4	6	201	22.4355	6.39209
300658776	unnamed protein product	4.2318	20.15	6	2	22	14	670	72.5382	6.771
2289095	WD-40 repeat protein	3.60243	32.42	6	2	8	13	327	35.7572	7.7085
330254634	delta1-pyrroline-5-carboxylate synthase 1	8.38237	14.33	6	2	7	11	614	66.7178	5.93506
12229807	RecName: Full=Glutamate dehydrogenase 1; Short=GDH 1	4.1468	19.95	6	2	7	10	411	44.496	6.85889
330254384	Neutral/alkaline non-lysosomal ceramidase	4.12095	22.73	6	2	22	15	792	87.3454	8.42627
41019511	RecName: Full=Cysteine synthase, mitochondrial; AltName: Full=Beta-substituted Ala synthase 2;2; Short=ARAth-Bsas2;2; AltName: Full=CSase C; Short=AtCS-C; Short=CS-C; AltName: Full=O-acetylserine (thiol)-lyase; AltName: Full=O-acetylserine sulfhydrylase; AltName: Full=OAS-TL C; Flags: Precursor	3.85846	39.07	6	2	25	22	430	45.7856	8.17725
332642681	zinc metalloprotease pitrilysin subfamily A	3.76933	18.9	6	2	25	20	1069	119.684	5.63037
39931631	RecName: Full=Fumarate hydratase 2, chloroplastic; Short=Fumarase 2; Flags: Precursor	2.34756	21.84	6	2	7	10	499	54.0494	6.32861
421855	alanine-tRNA ligase (EC 6.1.1.7) - Arabidopsis thaliana (fragment)	1.88707	16.08	6	2	9	10	989	108.992	6.31592
267081	RecName: Full=Tubulin beta-7 chain; AltName: Full=Beta-7-tubulin	141.387	44.32	5	2	24	58	449	50.714	4.83057
75333652	RecName: Full=Eukaryotic initiation factor 4A-3; Short=eIF-4A-3; AltName: Full=ATP-dependent RNA helicase eIF4A-3; AltName: Full=DEAD-box ATP-dependent RNA helicase 23	132.17	48.31	5	2	28	65	414	46.7408	5.32568
257734780	unnamed protein product	71.4601	29.53	5	2	23	43	596	63.2022	5.87158
3869251	ferredoxin-dependent glutamate synthase precursor	66.6498	34.59	5	2	37	60	1622	176.811	6.45557
75313518	RecName: Full=Probable fructose-bisphosphate aldolase 1, chloroplastic; Flags: Precursor	34.4723	47.62	5	2	24	37	399	42.9039	6.58057
591402100	glycosyltransferase, partial	25.1477	30.77	5	2	22	24	637	69.2776	6.7417
257744077	unnamed protein product	24.6692	27.75	5	2	20	20	519	57.3737	5.73193
332660180	elongation factor Ts family protein	22.8983	36.73	5	2	30	48	953	103.718	5.0083
332004040	peroxisomal NAD-malate dehydrogenase 2	21.9006	23.12	5	2	7	13	333	34.9534	7.66455
38258404	RecName: Full=UDP-sulfoquinovose synthase, chloroplastic; AltName: Full=Sulfite:UDP-glucose sulfotransferase; AltName: Full=Sulfolipid biosynthesis protein; Flags: Precursor	19.0979	15.3	5	2	6	9	477	53.08	8.19189
21592829	putative NADPH dependent mannose 6-phosphate reductase	18.691	15.21	5	2	4	13	309	34.9399	6.23975
332660036	tetratricopeptide repeat domain protein	17.9829	20.78	5	2	26	34	1819	198.992	6.16357
332643574	pyruvate kinase	16.6164	15.69	5	2	4	13	497	53.7409	7.38623
110740617	putative mitochondrial processing peptidase, partial	16.1411	25.11	5	2	8	16	462	51.4982	6.07471
332658129	tubulin alpha-6 chain	15.7913	26.93	5	2	8	14	427	47.2049	8.08936
2599092	WD-40 repeat protein MSI4	15.6331	25.38	5	2	22	18	457	50.5791	6.12549
332195403	hypersensitive to PI starvation 4	15.6265	15.74	5	2	39	54	2655	299.408	8.39697
7268121	transport protein	14.9458	25.1	5	2	23	19	769	84.8928	6.04932
332641269	60S ribosomal protein L4-1	13.9787	17.53	5	2	7	15	405	44.545	10.3745
75200780	RecName: Full=Glyceraldehyde-3-phosphate dehydrogenase GAPCP1, chloroplastic; AltName: Full=Glyceraldehyde-3-phosphate dehydrogenase of plastid 1; AltName: Full=NAD-dependent glyceraldehydephosphate dehydrogenase chloroplastic 1; Flags: Precursor	13.9236	39.1	5	2	22	16	422	44.8029	8.63135
332193952	AAA-type ATPase family protein	13.7854	30.45	5	2	6	11	335	37.5485	8.20654
15825883	Chain B, Structure Of Threonine Synthase From Arabidopsis Thaliana	13.717	10.7	5	2	4	9	486	53.0002	6.37939
7267618	hypothetical protein	13.0523	13.71	5	2	22	15	963	111.367	8.20654
21593626	prohibitin-like protein	12.012	26.39	5	2	6	15	288	31.6829	9.26123
27311909	zeaxanthin epoxidase precursor	11.5599	33	5	2	22	17	503	54.9782	7.45947
379318634	Chain D, Crystal Structure Of The W285f Mutant Of Uvb-resistance Protein Uvr8	9.20613	19.46	5	2	6	7	370	39.7675	6.30322
384482531	Chain P, Crystal Structure Of (s)-ureidoglycine Aminohydrolase From Arabidopsis Thaliana In Complex With Its Substrate, (s)-ureidoglycine	9.09461	16.92	5	2	3	5	266	30.1773	6.7417
544424	RecName: Full=Glycine-rich RNA-binding protein 7; Short=AtGR-RBP7; AltName: Full=AtRBG7; AltName: Full=Glycine-rich protein 7; Short=AtGRP7; AltName: Full=Protein COLD, CIRCADIAN RHYTHM, AND RNA BINDING 2; Short=Protein CCR2	8.00495	51.7	5	2	6	10	176	16.8796	6.15088
1616787	pyruvate decarboxylase	7.83512	17.96	5	2	7	13	607	65.841	6.03662
257345944	unnamed protein product	7.7457	12.44	5	2	9	14	1294	143.371	7.73779
332003658	ubiquitin carboxyl-terminal hydrolase 12	7.35811	14.42	5	2	20	16	985	115.079	5.68115
75171698	RecName: Full=Protein WEAK CHLOROPLAST MOVEMENT UNDER BLUE LIGHT-like 3; Short=Protein WEL3	7.02836	39.01	5	2	23	39	751	84.4727	4.98291
330251495	Isocitrate dehydrogenase [NAD] regulatory subunit 2	6.97636	14.33	5	2	4	24	363	39.1239	6.32861
222424827	AT4G34350, partial	6.77007	18.99	5	2	6	8	358	40.4165	5.30029
25452975	RecName: Full=Glucose-6-phosphate 1-dehydrogenase 3, chloroplastic; Short=G6PD3; Short=G6PDH3; Flags: Precursor	6.23298	25.88	5	2	22	13	599	67.3164	7.18115
73917952	RecName: Full=40S ribosomal protein S27-1	6.21506	26.19	5	2	3	4	84	9.39874	8.93896
75337900	RecName: Full=26S proteasome regulatory subunit 4 homolog A; AltName: Full=26S proteasome AAA-ATPase subunit RPT2a; AltName: Full=26S proteasome subunit 4 homolog A; AltName: Full=Protein HALTED ROOT; AltName: Full=Regulatory particle triple-A ATPase subunit 2a	6.14971	25.96	5	2	8	9	443	49.339	6.21436
27735209	RecName: Full=Lon protease homolog 1, mitochondrial; Flags: Precursor	5.97899	13.94	5	2	24	17	940	103.866	5.59229
51970298	unnamed protein product	5.97265	13.87	5	2	8	11	714	77.9093	8.98291
926931	vacuolar H+-pumping ATPase 16 kDa proteolipid, partial	5.79128	69.43	5	2	4	6	157	15.8355	8.85107
1143394	V-type proton-ATPase	4.9414	26.52	5	2	6	9	230	26.0537	6.40479
12230482	RecName: Full=Phosphoenolpyruvate carboxykinase [ATP]; Short=PEP carboxykinase; Short=PEPCK	4.37234	24.59	5	2	22	15	671	73.3587	7.07861
332006718	2-phosphoglycolate phosphatase 1	4.35409	18.67	5	2	4	7	332	36.4525	7.60596
21537178	xylose isomerase	4.32236	17.61	5	2	7	10	477	53.6404	5.78271
332198104	uncharacterized protein AT1G79270	3.84353	18.37	5	2	20	12	528	59.5118	6.69775
17064988	g5bf protein	3.67673	22.75	5	2	6	6	378	42.5921	8.55811
12322579	ribosomal protein L9, 5' partial, partial	3.36082	32.89	5	2	5	5	149	16.9432	9.70068
6707797	12-oxo-phytodienoate reductase	2.42545	28.64	5	2	8	10	391	42.7595	7.86963
14532886	putative nuclear DNA-binding protein G2p	2.34679	15.82	5	2	5	5	392	42.9383	6.80029
75169431	RecName: Full=Ras-related protein RABG3d; Short=AtRABG3d; AltName: Full=Ras-related protein Rab72; Short=AtRab72	2.17699	21.36	5	2	4	6	206	23.0544	5.32568
3478700	AFT protein, partial	2.10592	20.38	5	2	5	6	368	39.9686	4.62744
17380545	RecName: Full=Proteasome subunit alpha type-1-A; AltName: Full=20S proteasome alpha subunit F-1; AltName: Full=Proteasome 30 kDa subunit; AltName: Full=Proteasome component 2A; Short=AtPSM30; AltName: Full=Proteasome subunit alpha type-6; AltName: Full=Protein ARSENIC TOLERANCE 5	2.02393	16.19	5	2	4	7	278	30.4571	5.08447
11320962	methionine aminopeptidase-like protein	1.97987	22.95	5	2	7	10	440	49.3067	5.92236
13449296	NADH dehydrogenase subunit 9 (mitochondrion)	1.74603	37.37	5	2	7	10	190	22.6733	8.00146
15028155	putative fibrillarin 2 protein AtFib2	1.67201	12.5	5	2	5	5	320	33.6165	10.1255
21263610	RecName: Full=Formate dehydrogenase, mitochondrial; AltName: Full=NAD-dependent formate dehydrogenase; Short=FDH; Flags: Precursor	0	15.36	5	2	8	12	384	42.3826	7.50342
21593277	putative translation initiation factor eIF-2, gamma subunit	0	13.33	5	2	6	14	465	50.8931	8.66064
20455492	RecName: Full=Glyceraldehyde-3-phosphate dehydrogenase GAPC1, cytosolic; AltName: Full=NAD-dependent glyceraldehydephosphate dehydrogenase C subunit 1	522.357	40.83	5	2	22	252	338	36.8911	7.12256
332193466	ATP-dependent Clp protease	17.5151	24.39	5	2	22	18	656	71.4958	8.66064
21592875	ferredoxin--NADP+ reductase-like protein	13.5841	43.39	5	2	26	28	378	42.3695	8.70459
21554945	ribosomal protein L9, putative	13.4692	43.81	5	2	8	9	194	22.0268	9.45166
21553354	glycine-rich RNA binding protein 7	12.471	58.29	5	2	8	15	175	16.8756	6.15088
332004041	peroxisomal NAD-malate dehydrogenase 2	11.6593	26.9	5	2	20	13	342	36.3219	8.83643
6690395	phosphoglucose isomerase precursor	10.4891	24.02	5	2	22	20	612	67.1074	6.0874
410591656	RecName: Full=Starch synthase 3, chloroplastic/amyloplastic; Short=AtSS3; AltName: Full=Soluble starch synthase III; Flags: Precursor	9.82966	16.51	5	2	22	15	1042	118.438	6.52197
24209881	aminopeptidase P	9.48509	20.03	5	2	8	17	644	71.8348	5.31299
1848291	LON protease homolog	8.07019	24.65	5	2	22	25	941	104.037	5.68115
332661494	peptidase M20/M25/M40 family protein	7.35687	32.33	5	2	20	16	430	47.7095	6.354
62321064	floral homeotic protein, AGL9, partial	7.04722	28.26	5	2	2	5	138	15.9118	5.24951
75308805	RecName: Full=Probable histone H2A.1; AltName: Full=HTA10	6.59408	32.58	5	2	4	5	132	13.9256	10.0962
468526	Thioredoxin reductase	4.93392	23.19	5	2	5	6	332	35.306	5.98584
332661117	ankyrin repeat domain-containing protein 2	4.91933	15.43	5	2	4	6	350	38.0324	4.64014
12643432	RecName: Full=V-type proton ATPase subunit E1; Short=V-ATPase subunit E1; AltName: Full=Protein EMBRYO DEFECTIVE 2448; AltName: Full=Vacuolar H(+)-ATPase subunit E isoform 1; AltName: Full=Vacuolar proton pump subunit E1	4.53159	36.09	5	2	7	12	230	26.0437	6.40479
116831194	unknown, partial	2.36464	19.05	5	2	4	11	252	28.0455	6.29053
257340972	unnamed protein product	2.32826	13.14	5	2	22	17	1294	143.355	7.73779
2317729	reversibly glycosylated polypeptide-1	14.2429	30.81	5	2	9	14	357	40.6785	5.92236
12320927	ABC transporter, putative	20.9255	20.64	5	2	24	39	1434	162.638	7.03467
166898083	RecName: Full=3-phosphoshikimate 1-carboxyvinyltransferase, chloroplastic; AltName: Full=5-enolpyruvylshikimate-3-phosphate synthase; Short=EPSP synthase; Flags: Precursor	11.4946	26.92	5	2	9	17	520	55.6985	6.69775
18086486	AT5g45510/MFC19_18	9.976	20.88	5	2	29	26	1202	135.73	5.36377
20197482	putative WD-40 repeat protein, MSI4	18.4474	16.41	5	2	7	16	457	50.6151	6.03662
222424842	AT4G33030, partial	13.717	17.17	5	2	5	9	297	33.2668	7.09326
2511586	multicatalytic endopeptidase, partial	1.87445	4.49	5	2	2	1	267	29.1214	5.12256
257711199	unnamed protein product	13.0502	21.42	5	2	25	20	985	109.096	5.88428
295422005	unnamed protein product	9.52508	22.48	5	2	8	14	467	51.7747	8.90967
298554165	unnamed protein product	11.6007	20.37	5	2	7	10	599	67.3434	7.18115
330252056	putative NADPH dependent mannose 6-phosphate reductase	7.67861	15.21	5	2	4	9	309	34.988	6.62451
332003941	pyruvate kinase	12.7007	24.71	5	2	9	22	510	54.9414	6.29053
332003989	thiamin diphosphate-binding fold (THDP-binding) domain-containing protein	1.73147	8.23	5	2	5	8	401	45.1925	5.78271
332190654	starch synthase 3	16.97	19.84	5	2	26	22	1094	124.152	6.75635
332191526	basic transcription factor 3	2.6248	30.91	5	2	5	12	165	17.9353	7.25439
390980939	Chain B, Structure Of Bifunctional Dapa Aminotransferase-Dtb Synthetase From Arabidopsis Thaliana Bound To Dethiobiotin (Dtb).	9.16727	9.75	5	2	8	13	831	91.2652	6.52197
41019517	RecName: Full=NADH dehydrogenase [ubiquinone] iron-sulfur protein 3; AltName: Full=NADH dehydrogenase subunit 9	4.66662	23.68	5	2	4	5	190	22.8654	7.44482
9293896	unnamed protein product	29.2275	29.74	5	2	34	55	1298	144.981	5.68115
75265965	RecName: Full=V-type proton ATPase subunit a2; Short=V-ATPase subunit a2; AltName: Full=V-type proton ATPase 95 kDa subunit a isoform 2; Short=V-ATPase 95 kDa isoform a2; AltName: Full=Vacuolar H(+)-ATPase subunit a isoform 2; AltName: Full=Vacuolar proton pump subunit a2; AltName: Full=Vacuolar proton translocating ATPase 95 kDa subunit a isoform 2	14.2911	17.54	5	2	7	22	821	93.0454	5.5415
21593201	putative RNA-binding protein	12.5943	25.4	5	2	9	13	378	42.5749	7.91357
5059115	OPDA-reductase homolog	12.3672	24.55	5	2	8	14	391	42.8175	7.59131
75097537	RecName: Full=UDP-arabinopyranose mutase 3; AltName: Full=Reversibly glycosylated polypeptide 3; Short=AtRGP3; AltName: Full=UDP-L-arabinose mutase 3	11.9091	25.97	5	2	8	22	362	41.2545	5.60498
22096367	RecName: Full=60S ribosomal protein L9-1	10.038	50.52	5	2	9	11	194	22.0039	9.45166
75171768	RecName: Full=Ultraviolet-B receptor UVR8; AltName: Full=Protein UV-B RESISTANCE 8; AltName: Full=RCC1 domain-containing protein UVR8	9.70079	18.41	5	2	6	8	440	47.089	5.74463
332197619	V-type proton ATPase proteolipid subunit c4	9.11116	31	5	2	3	6	200	20.5207	7.84033
332010030	evolutionarily conserved C-terminal region 3 protein	8.01336	25.15	5	2	22	16	493	54.9501	8.1333
153799816	NADH dehydrogenase subunit 9, partial (mitochondrion)	3.81403	26.7	5	2	5	13	176	20.9786	8.00146
75336159	RecName: Full=26S protease regulatory subunit S10B homolog B; AltName: Full=26S proteasome AAA-ATPase subunit RPT4b; AltName: Full=26S proteasome subunit S10B homolog B; AltName: Full=Regulatory particle triple-A ATPase subunit 4b	3.64221	36.09	5	2	22	17	399	44.7274	8.19189
332005143	myb-related protein 1	2.62324	30.81	5	2	6	7	396	44.7842	6.63916
45111598	unnamed protein product	1.9743	27.7	5	2	2	7	213	23.5502	5.74463
75274463	RecName: Full=Ras-related protein RABG3c; Short=AtRABG3c; AltName: Full=Ras-related protein Rab73; Short=AtRab73; AltName: Full=Ras-related protein Rab7D; Short=AtRab7D	1.71751	43.2	5	2	6	8	206	22.9515	5.51611
14334740	putative fructose bisphosphate aldolase	12.0039	27.82	5	2	8	31	399	42.8619	6.93213
330252057	putative mannose-6P reductase	11.8844	22.98	5	2	6	18	309	34.9969	5.94775
332657113	ferredoxin--NADP reductase, root isozyme 1	10.4272	36.29	5	2	22	15	350	39.2988	8.22119
3850621	putative RNA binding protein	5.37324	20.05	5	2	5	7	374	42.1318	7.91357
332646145	putative galactinol--sucrose galactosyltransferase 2	3.23392	23.72	5	2	9	10	565	62.481	5.93506
227206146	AT5G14780	2.93395	34.98	5	2	8	10	223	25.0989	8.35303
27754473	putative glyceraldehyde-3-phosphate dehydrogenase	2.12311	19.29	5	2	7	14	420	44.7909	8.6167
38503417	RecName: Full=60S ribosomal protein L7-2	0	22.31	5	2	6	6	242	28.1535	9.93506
591401974	glycosyltransferase, partial	0	10.77	5	2	20	12	1031	119.323	8.45557
332278232	RecName: Full=Phosphoglycerate kinase 2, chloroplastic; Flags: Precursor	162.207	34.31	4	2	24	142	478	49.9078	8.26514
18206367	RecName: Full=Heat shock 70 kDa protein 3; AltName: Full=Heat shock cognate 70 kDa protein 3; AltName: Full=Heat shock cognate protein 70-3; Short=AtHsc70-3; AltName: Full=Heat shock protein 70-3; Short=AtHsp70-3	156.595	45.15	4	2	23	79	649	71.1032	5.07178
75308864	RecName: Full=Heat shock 70 kDa protein 18; AltName: Full=Heat shock protein 70-18; Short=AtHsp70-18; AltName: Full=Heat-shock protein 70T-1	121.079	43.11	4	2	20	61	617	68.3137	5.35107
267079	RecName: Full=Tubulin beta-6 chain; AltName: Full=Beta-6-tubulin	67.2175	45.21	4	2	25	43	449	50.553	4.81787
222423984	AT1G53310	56.4004	28.54	4	2	20	48	967	110.199	6.06201
75267517	RecName: Full=NADP-dependent malic enzyme 3; Short=AtNADP-ME3; Short=NADP-malic enzyme 3	47.4869	17.69	4	2	7	18	588	64.5694	6.99072
16226653	AT4g38970/F19H22_70	45.9526	29.65	4	2	9	32	398	42.9151	7.28369
9955556	peptidylprolyl isomerase-like protein	45.809	37.84	4	2	7	39	259	28.4597	8.66064
2373403	unnamed protein product, partial	36.9891	65.8	4	2	5	14	193	20.2516	9.45166
17366963	RecName: Full=Adenosine kinase 2; Short=AK 2; AltName: Full=Adenosine 5'-phosphotransferase 2	28.9398	54.2	4	2	9	17	345	37.8218	5.26221
75334461	RecName: Full=Polyadenylate-binding protein 8; Short=PABP-8; Short=Poly(A)-binding protein 8	27.062	38.3	4	2	24	21	671	72.7332	7.53271
75264758	RecName: Full=Dihydrolipoyl dehydrogenase 2, mitochondrial; Short=AtmLPD2; Short=mtLPD2; AltName: Full=Dihydrolipoamide dehydrogenase 2; AltName: Full=Glycine cleavage system L protein 2; AltName: Full=Pyruvate dehydrogenase complex E3 subunit 2; Short=E3-2; Short=PDC-E3 2; Flags: Precursor	22.3729	17.36	4	2	8	20	507	53.9519	7.03467
75263839	RecName: Full=UDP-glucose 6-dehydrogenase 3; Short=UDP-Glc dehydrogenase 3; Short=UDP-GlcDH 3; Short=UDPGDH 3; AltName: Full=At-UGD3	19.563	25.21	4	2	9	24	480	53.0833	6.03662
332193115	ferredoxin--NADP reductase, root isozyme 2	17.9357	34.38	4	2	22	20	381	42.6344	8.60205
296514200	unnamed protein product	17.7905	13.65	4	2	2	9	271	29.5392	5.74463
11132051	RecName: Full=Protein disulfide-isomerase like 2-1; Short=AtPDIL2-1; AltName: Full=P5; AltName: Full=Protein MATERNAL EFFECT EMBRYO ARREST 30; AltName: Full=Protein UNFERTILIZED EMBRYO SAC 5; AltName: Full=Protein disulfide isomerase 11; Short=AtPDI11; AltName: Full=Protein disulfide-isomerase A6; AltName: Full=Protein disulfide-isomerase like 4-1; Short=AtPDIL4-1; Flags: Precursor	17.1201	21.33	4	2	7	11	361	39.4724	6.06201
2500026	RecName: Full=Adenylosuccinate synthetase, chloroplastic; Short=AMPSase; Short=AdSS; AltName: Full=IMP--aspartate ligase; Flags: Precursor	16.205	31.43	4	2	9	12	490	52.9313	7.13721
2204087	enoyl-ACP reductase	16.0294	16.67	4	2	5	15	390	41.2422	8.98291
14334898	unknown protein	15.4662	21.07	4	2	4	8	280	30.0729	8.6167
20197138	expressed protein	15.063	20.4	4	2	6	13	451	50.2066	7.45947
686029017	nucleoporin NUP133	14.9208	19.82	4	2	28	40	1302	146.128	5.50342
73919864	RecName: Full=Probable acetyl-CoA acetyltransferase, cytosolic 2; AltName: Full=Cytosolic acetoacetyl-CoA thiolase 2; Short=Thiolase 2	12.9628	26.51	4	2	6	14	415	43.2644	6.43018
332640152	peptidyl-prolyl cis-trans isomerase CYP38	12.7285	23.1	4	2	9	12	355	39.1163	6.43018
2342678	Similar to Arabidopsis luminal binding protein (gb|D89342)	12.6439	19.24	4	2	23	16	655	73.1728	5.16064
222423012	AT2G19480, partial	12.2404	23.35	4	2	4	6	227	26.3904	5.05908
330254559	RabGAP/TBC domain-containing protein	11.7803	14.02	4	2	9	37	749	84.5632	5.12256
15529184	AT3g26770/MDJ14_21	11.7171	30.72	4	2	5	9	306	31.7753	7.88428
21537298	unknown	11.2651	18.06	4	2	4	8	288	32.3685	7.37158
332197292	uncharacterized protein AT1G73090	10.7828	33.53	4	2	9	11	334	38.0473	7.23975
227202864	AT1G07890	10.6941	38.95	4	2	6	7	190	20.9054	5.18604
1168258	RecName: Full=Aspartate aminotransferase 3, chloroplastic; AltName: Full=Protein YELLOW-LEAF-SPECIFIC GENE 4; AltName: Full=Transaminase A; Flags: Precursor	10.2734	24.72	4	2	9	19	449	48.9234	9.29053
110738254	hypothetical protein	10.0567	22.09	4	2	8	12	507	56.4746	6.20166
7769870	F12M16.16	9.86335	23.74	4	2	5	8	358	39.451	9.65674
91806471	unknown	9.56372	29.58	4	2	23	19	524	58.8326	5.75732
222423527	AT4G12400	9.49232	23.84	4	2	25	20	558	63.5938	6.45557
332640212	sulfite oxidase	9.45767	24.83	4	2	5	7	298	32.6615	7.03467
75247485	RecName: Full=Omega-amidase,chloroplastic; AltName: Full=Nitrilase-like protein 3; Flags: Precursor	9.2677	33.6	4	2	8	13	369	40.3049	8.55811
75281793	RecName: Full=Phosphoinositide phospholipase C 2; AltName: Full=Phosphoinositide phospholipase PLC2; Short=AtPLC2; Short=PI-PLC2	9.19174	18.07	4	2	9	12	581	66.0806	6.53662
75338904	RecName: Full=Ras-related protein RABD1; Short=AtRABD1; AltName: Full=Ras-related protein ATFP8	9.04657	32.2	4	2	6	11	205	22.7103	5.2749
2055273	hydroxypyruvate reductase	8.67868	27.98	4	2	9	14	386	42.2729	7.51807
23506047	At3g10740/T7M13_18	8.45899	19.17	4	2	9	12	678	74.981	5.77002
71153765	RecName: Full=SKP1-like protein 1B; AltName: Full=SKP1-like 2; AltName: Full=UFO-binding protein 2	8.221	26.9	4	2	5	6	171	19.0855	4.61475
118572831	RecName: Full=L-ascorbate peroxidase T, chloroplastic; AltName: Full=Thylakoid-bound ascorbate peroxidase; Short=AtAPx06; Short=tAPX; Flags: Precursor	7.60762	23.71	4	2	9	13	426	46.0636	7.28369
25091502	RecName: Full=Uncharacterized protein At3g15000, mitochondrial	7.45243	18.73	4	2	6	8	395	42.8429	9.33447
332660698	potassium channel KAT3	7.40402	22.09	4	2	23	20	661	75.4366	8.23584
418133	RecName: Full=Anthranilate synthase alpha subunit 1, chloroplastic; AltName: Full=Anthranilate synthase component 1-1; AltName: Full=Anthranilate synthase component I-1; AltName: Full=Protein A-METHYL TRYPTOPHAN RESISTANT 1; AltName: Full=Protein JASMONATE-INDUCED DEFECTIVE LATERAL ROOT 1; AltName: Full=Protein TRYPTOPHAN BIOSYNTHESIS 5; AltName: Full=Protein WEAK ETHYLENE INSENSITIVE 2; Flags: P…	7.24659	23.53	4	2	8	12	595	66.2695	6.49365
75205256	RecName: Full=ATP-citrate synthase alpha chain protein 1; Short=ATP-citrate synthase A-1; AltName: Full=ATP-citrate lyase A-1; AltName: Full=Citrate cleavage enzyme A-1	7.18665	20.8	4	2	6	7	423	46.6491	5.50342
15146204	AT5g18170/MRG7_13	7.11239	23.96	4	2	5	7	338	36.6081	6.55127
2736186	galactose kinase	7.08029	16.53	4	2	5	6	496	54.3365	5.96045
8778692	T1N15.14	6.48406	21.84	4	2	23	16	618	69.4288	8.74854
29427983	RecName: Full=Histidinol dehydrogenase, chloroplastic; Short=HDH; AltName: Full=Protein HISTIDINE BIOSYNTHESIS 8; Flags: Precursor	6.40101	11.59	4	2	5	9	466	50.2906	6.16357
26451744	putative peptide methionine sulfoxide reductase msr	6.33112	17.74	4	2	3	4	186	20.8748	5.36377
75168891	RecName: Full=2-isopropylmalate synthase 2, chloroplastic; AltName: Full=2-isopropylmalate synthase 1; AltName: Full=Methylthioalkylmalate synthase-like 3; Flags: Precursor	6.0266	26.31	4	2	22	13	631	68.0939	6.3667
9759064	unnamed protein product	5.67768	33.87	4	2	4	7	248	27.2133	9.21729
118582304	RecName: Full=Methylmalonate-semialdehyde dehydrogenase [acylating], mitochondrial; Short=MM-ALDH; Short=MMSDH; Short=Malonate-semialdehyde dehydrogenase [acylating]; AltName: Full=Aldehyde dehydrogenase family 6 member B2; Flags: Precursor	5.53203	13.84	4	2	8	12	607	65.8846	8.5874
332197529	aldehyde dehydrogenase 10A8	5.52929	23.79	4	2	8	10	496	53.9436	5.35107
7267770	putative ankyrin-repeat-containing protein	5.44376	24.76	4	2	8	12	416	46.4494	8.92432
330252928	ubiquitin carboxyl-terminal hydrolase-related protein	5.22011	11.57	4	2	22	17	1106	127.26	6.52197
8810459	Contains similarity to an unknown protein T11A7.7 gi|2335096 from Arabidopsis thaliana BAC T11A7 gb|AC002339 and contains a tropomyosin PF|00261 domain. ESTs gb|AI995205, gb|N37925, gb|F13889, gb|AV523107, gb|AV535948, gb|AV558461, gb|F13888 come from this gene	5.1741	17.2	4	2	22	36	1628	181.201	6.04932
15375068	gamma hydroxybutyrate dehydrogenase	4.9213	22.49	4	2	4	4	289	30.6586	6.12549
332008353	3-keto-acyl-CoA thiolase 2	4.8337	39.13	4	2	20	15	414	43.145	7.04932
15292923	putative glycyl tRNA synthetase	4.39398	38.13	4	2	20	28	729	81.91	7.00537
14030435	gamma-aminobutyrate transaminase subunit precursor	3.92066	15.48	4	2	6	9	504	55.1804	7.94287
3021305	plastidic glucose-6-phosphate dehydrogenase	3.85994	22.57	4	2	9	13	576	65.4555	7.92822
75169629	RecName: Full=60S ribosomal protein L35a-3	3.49704	25	4	2	3	4	112	12.9078	10.6821
332660353	small nuclear ribonucleoprotein E	3.43142	30.68	4	2	3	4	88	10.2756	9.99365
330255621	auxin response factor 11	3.32194	32.88	4	2	22	21	514	57.6534	9.40771
18086470	AT3g27300/K17E12_12	3.30751	21.9	4	2	8	14	516	59.0618	8.48486
75180502	RecName: Full=Pyridoxine/pyridoxamine 5'-phosphate oxidase 1, chloroplastic; Short=AtPPOX1; Includes: RecName: Full=Pyridoxine/pyridoxamine 5'-phosphate oxidase; AltName: Full=PNP/PMP oxidase; Short=PNPOx; AltName: Full=Pyridoxal 5'-phosphate synthase; Includes: RecName: Full=Probable NAD(P)HX epimerase; Flags: Precursor	2.38742	16.98	4	2	5	5	530	59.3383	7.35693
332009178	translation initiation factor SUI1 family protein	2.34818	46.43	4	2	3	4	112	12.7098	9.15869
75245585	RecName: Full=Proteasome subunit alpha type-2-B; AltName: Full=20S proteasome alpha subunit B-2	1.91036	30.21	4	2	6	9	235	25.7173	5.69385
75171511	RecName: Full=Small ubiquitin-related modifier 2; Short=AtSUMO2	1.82011	22.33	4	2	2	3	103	11.6467	5.5542
227202672	AT1G30380	1.78244	44.59	4	2	3	12	74	7.40896	9.14404
75301248	RecName: Full=Probable protein phosphatase 2C 69; Short=AtPP2C69	1.76403	24.58	4	2	6	8	354	38.0131	5.51611
4775261	unnamed protein product, partial	1.65014	34.38	4	2	22	12	509	57.204	9.53955
52695552	Chain A, Structural Basis For Inhibitor Selectivity Revealed By Crystal Structures Of Plant And Mammalian 4- Hydroxyphenylpyruvate Dioxygenases	0	9.43	4	2	4	4	424	46.6985	5.85889
296510423	unnamed protein product	0	25.16	4	2	3	4	155	17.609	7.50342
7689383	eIF3b	0	15.92	4	2	22	17	716	82.2291	5.21143
21618027	putative glyceraldehyde-3-phosphate dehydrogenase	22.9372	29.76	4	2	8	19	420	44.8319	8.6167
332008631	fumarate hydratase 2	19.1265	41.96	4	2	23	20	510	55.7304	7.35693
39931311	RecName: Full=Fumarate hydratase 1, mitochondrial; Short=Fumarase 1; Flags: Precursor	15.0898	34.96	4	2	9	12	492	52.9661	7.88428
332193114	ferredoxin--NADP reductase, root isozyme 2	14.3604	32.49	4	2	20	19	317	35.6489	7.13721
332008495	pyridoxine/pyridoxamine 5'-phosphate oxidase 1	8.65127	26.61	4	2	8	10	466	52.0094	6.22705
21542462	RecName: Full=Small ubiquitin-related modifier 1; Short=AtSUMO1; AltName: Full=Ubiquitin-like protein SMT3	6.41331	18	4	2	2	4	100	10.9693	5.09717
21387141	oxidoreductase of zinc-binding dehydrogenase family	5.97467	33.87	4	2	23	26	375	40.798	6.17627
7268963	spliceosome associated protein-like	5.68852	22	4	2	24	17	700	80.6376	5.66846
25452981	RecName: Full=Glucose-6-phosphate 1-dehydrogenase, cytoplasmic isoform 1; AltName: Full=G6PDH5; Short=G6PD5	5.33549	25.19	4	2	9	11	516	59.1198	8.30908
6522932	putative tyrosine phosphatase	3.58878	8.44	4	2	4	8	628	69.5257	5.2749
296512638	unnamed protein product	2.43722	32.26	4	2	3	3	155	17.623	7.50342
585628	RecName: Full=Serine/threonine-protein phosphatase PP2A-2 catalytic subunit; AltName: Full=Protein phosphatase 2A isoform 2	2.31334	14.38	4	2	2	2	306	34.9119	4.89404
332009031	dehydratase-enolase-phosphatase complex 1	1.94905	22.73	4	2	6	9	418	46.9329	6.99072
298539716	unnamed protein product	1.92588	13.49	4	2	7	10	593	64.6839	6.90283
12323131	chloroplast 50S ribosomal protein L22, putative; 25606-24374	2.07847	16.37	4	2	4	27	226	25.1779	10.5649
148887331	RecName: Full=Zeta-carotene desaturase, chloroplastic/chromoplastic; AltName: Full=9,9'-di-cis-zeta-carotene desaturase; AltName: Full=Carotene 7,8-desaturase; Flags: Precursor	10.9234	25.99	4	2	20	16	558	61.5946	7.37158
21536745	ferritin 1 precursor	5.3809	15.69	4	2	3	6	255	28.1562	6.11279
2507421	RecName: Full=Protein translation factor SUI1 homolog 1	5.97582	16.81	4	2	3	4	113	12.5845	8.42627
3212851	unknown protein	6.42283	10.44	4	2	3	8	383	41.8611	6.52197
330251845	uncharacterized protein AT2G19890	2.55774	12.82	4	2	3	4	390	44.0962	9.23193
330255693	uncharacterized protein AT2G47010	26.5793	20.49	4	2	6	26	493	55.0149	6.52197
332643082	gamma-aminobutyrate transaminase POP2	1.96961	21.25	4	2	7	13	513	56.329	8.25049
332656878	NAD(P)-binding Rossmann-fold superfamily protein	6.12168	18.37	4	2	6	10	343	36.8038	8.86572
332657108	RING/U-box domain-containing protein	0	22.33	4	2	6	9	206	23.2978	8.38232
390132011	Fanconia anemia complementation group M-like protein	41.6266	27.75	4	2	28	58	1344	150.096	6.52197
426019688	RecName: Full=DNA polymerase epsilon catalytic subunit B; AltName: Full=DNA polymerase 2 b; Short=AtPOL2b; AltName: Full=DNA polymerase II subunit b; AltName: Full=Protein TILTED 2	17.5336	15.29	4	2	26	41	2138	244.836	6.90283
52354491	hypothetical protein AT5G43240	8.51111	28.91	4	2	20	16	512	56.7971	5.84619
62901056	RecName: Full=Sulfite oxidase; AltName: Full=Moco-containing protein AtMCP; Short=At-SO; Short=AtSOX	5.74373	37.15	4	2	9	14	393	43.3022	8.67529
667484974	Chain B, The Crystal Structure Of Atuah In Complex With Glyoxylate	3.45889	17.67	4	2	5	5	430	46.244	5.74463
67848442	hypothetical protein At2g27650	2.16009	19.02	4	2	25	28	999	115.084	6.84424
73919872	RecName: Full=3-ketoacyl-CoA thiolase 5, peroxisomal; AltName: Full=Acetyl-CoA acyltransferase 5; AltName: Full=Beta-ketothiolase 5; AltName: Full=Peroxisomal 3-oxoacyl-CoA thiolase 5; Flags: Precursor	19.9155	36.32	4	2	9	16	457	47.9255	7.40088
6056403	Hypothetical protein	19.5697	24.4	4	2	28	55	1254	138.079	8.1626
332191234	leucine-rich repeat-containing protein	14.6938	14.87	4	2	7	16	585	63.848	7.47412
390980760	Chain A, Crystal Structure Of Arabidopsis Thaliana Cyclophilin 38 (atcyp38)	13.6448	30.62	4	2	22	17	369	40.3526	4.7417
296514468	unnamed protein product	13.2249	16.97	4	2	4	14	271	29.4961	5.99854
29839408	RecName: Full=Ferritin-3, chloroplastic; Flags: Precursor	12.2023	42.86	4	2	8	12	259	28.8187	5.79541
75337630	RecName: Full=Hsp70-Hsp90 organizing protein 3; Short=AtHop3	10.1259	34.59	4	2	22	35	558	63.6659	6.31592
224589529	leucine-rich repeat receptor-like protein kinase, partial	8.55446	14.7	4	2	23	27	1007	108.719	6.32861
5882727	Similar to gb|AF060519 3-ketoacyl-ACP synthase (Kas4) from Cuphea hookeriana	7.72574	29.36	4	2	20	29	562	59.8977	7.97217
332196425	SABATH family methyltransferase PXMT1	7.60473	34.28	4	2	7	10	353	39.755	5.50342
332658790	nucleoside-triphosphatase/transmembrane receptor/nucleotide binding/ATP binding	7.59583	15.89	4	2	27	20	1309	148.88	6.04932
12320961	unknown protein	5.83947	13.2	4	2	28	22	1311	147.729	5.96045
18389258	unknown protein	3.81741	15.56	4	2	5	13	315	35.3665	5.8208
110741914	similar to hypothetical protein	3.59462	14.05	4	2	2	3	121	13.72	9.86182
16226853	At1g11870/F12F1_29	3.39169	25	4	2	20	13	512	57.0854	6.94678
4585885	Putative serine/threonine kinase	1.83671	20.63	4	2	23	25	829	93.1064	6.72705
332646843	Ras-related small GTP-binding family protein	19.2491	20.21	4	2	2	6	193	21.9254	7.04932
334302930	RecName: Full=2-Cys peroxiredoxin BAS1-like, chloroplastic; Short=2-Cys Prx B; Short=2-Cys peroxiredoxin B; AltName: Full=Thiol-specific antioxidant protein B; Flags: Precursor	14.1004	17.95	4	2	3	14	273	29.7612	5.74463
110742891	putative mitochondrial elongation factor, partial	7.40932	20.94	4	2	22	14	683	75.4608	6.7124
332003235	ras-related protein RABE1d	4.75127	23.79	4	2	5	10	206	22.9767	7.81104
16494	DNA-directed RNA polymerase	4.03676	17.85	4	2	24	50	1860	207.048	6.06201
27735243	RecName: Full=60S ribosomal protein L35a-4	3.59197	21.62	4	2	2	6	111	12.7768	10.6821
332191411	uncharacterized protein AT1G17030	3.36143	26.29	4	2	22	14	502	56.7443	6.41748
21554148	unknown	3.25771	47.91	4	2	25	26	263	29.0807	9.87646
75265912	RecName: Full=Purple acid phosphatase 10; Flags: Precursor	2.43336	19.23	4	2	5	5	468	54.1844	7.62061
75206264	RecName: Full=Long chain acyl-CoA synthetase 8	1.67301	30.42	4	2	25	17	720	78.2935	7.60596
332006327	translation initiation factor 3 subunit B	1.64998	30.22	4	2	24	14	738	84.8606	5.31299
257674500	unnamed protein product	1.61885	20	4	2	7	9	675	74.758	5.43994
754306402	RecName: Full=EH domain-containing protein 2; Short=AtEHD2	0	21.43	4	2	22	16	546	61.3435	7.23975
635552577	RecName: Full=Protein SHOOT GRAVITROPISM 5; AltName: Full=Protein indeterminate-domain 15; Short=AtIDD15	0	9.89	4	2	6	9	445	50.1088	9.02686
75243461	RecName: Full=Serine hydroxymethyltransferase 7; Short=AtSHMT7; AltName: Full=Glycine hydroxymethyltransferase 7; AltName: Full=Serine methylase 7	0	27.09	4	2	22	24	598	66.2511	7.84033
332007982	beta-ketoacyl-[acyl carrier protein] synthase I	0	30.67	4	2	8	10	489	52.0614	8.20654
75220224	RecName: Full=NADP-dependent malic enzyme 1; Short=AtNADP-ME1; Short=NADP-malic enzyme 1	109.465	25.82	3	2	20	63	581	64.2383	6.75635
332003904	riboflavin kinaseFAD 2	97.4176	9.97	3	2	2	84	351	38.6245	7.97217
13605559	AT3g03250/T17B22_6	83.0415	26.44	3	2	20	50	469	51.6761	6.29053
75311081	RecName: Full=Heat shock 70 kDa protein 10, mitochondrial; AltName: Full=Heat shock protein 70-10; Short=AtHsp70-10; AltName: Full=Mitochondrial heat shock protein 70-2; Short=mtHsc70-2; Flags: Precursor	69.4584	31.09	3	2	27	35	682	72.9457	5.78271
228454	Gln synthetase	65.948	29.3	3	2	8	26	430	47.2247	6.7417
75262394	RecName: Full=6-phosphogluconate dehydrogenase, decarboxylating 2, chloroplastic	60.6597	46.61	3	2	28	68	487	53.2842	5.79541
110736416	putative heat shock protein	49.5927	30.79	3	2	22	38	799	90.5365	5.38916
300669644	RecName: Full=Ferredoxin-dependent glutamate synthase 2, chloroplastic; AltName: Full=Fd-GOGAT 2; Flags: Precursor	47.0229	19.28	3	2	22	33	1629	177.64	7.00537
300681232	RecName: Full=E3 ubiquitin-protein ligase RKP; Short=AtKPC1; AltName: Full=Protein RELATED TO KPC1	38.0077	13.59	3	2	22	27	1280	144.407	5.57959
330253706	heat shock protein 60-2	37.9789	32.41	3	2	27	34	580	61.4392	6.32861
19884128	RecName: Full=60S ribosomal protein L12-1	37.8796	36.75	3	2	4	17	166	17.9307	8.96826
332189471	protochlorophyllide reductase C	32.5044	30.58	3	2	8	16	399	43.5985	9.20264
7327822	putative protein	26.2918	21.57	3	2	26	48	1136	124.846	8.07471
3096910	carotenoid cleavage dioxygenase 1	25.8317	27.32	3	2	24	27	538	60.9091	6.49365
122064255	RecName: Full=Isocitrate dehydrogenase [NAD] catalytic subunit 6, mitochondrial; AltName: Full=IDH-VI; AltName: Full=Isocitric dehydrogenase 6; AltName: Full=NAD(+)-specific ICDH 6; Flags: Precursor	21.0646	32.89	3	2	7	19	374	40.5498	7.1665
5103812	Similar to gb|AJ005073 Alix (ALG-2-interacting protein X) from Mus musculus. ESTs gb|R90133, gb|Z17944 and gb|AA605465 come from this gene	20.1346	28.31	3	2	28	32	816	91.7552	6.52197
6715639	T25K16.16	19.0579	25.77	3	2	2	8	97	10.5725	9.5249
3600032	contains similarity to tropomyosin (Pfam: Tropomyosin.hmm, score: 14.57) and ATP synthase (Pfam: ATP-synt_B.hmm, score: 10.89)	19.0422	23.18	3	2	9	12	466	51.3026	4.90674
4558549	putative SecA-type chloroplast protein transport factor	18.9665	26.74	3	2	22	38	1021	115.043	6.39209
21592918	monodehydroascorbate reductase (NADH)-like protein	18.3134	23.22	3	2	7	10	435	47.3512	5.24951
391358183	RecName: Full=Probable phosphoribosylformylglycinamidine synthase, chloroplastic/mitochondrial; Short=FGAM synthase; Short=FGAMS; AltName: Full=Formylglycinamide ribonucleotide amidotransferase; Short=FGAR amidotransferase; Short=FGAR-AT; AltName: Full=Formylglycinamide ribotide amidotransferase; Flags: Precursor	18.1423	19.4	3	2	23	30	1407	153.856	5.36377
332191278	uncharacterized protein AT1G16020	17.6476	26.69	3	2	9	15	502	56.2869	6.69775
7267396	putative malate oxidoreductase	17.6297	20.46	3	2	7	13	606	66.495	7.25439
332010042	U5 small nuclear ribonucleoprotein helicase	16.9591	14.54	3	2	22	53	2146	243.023	6.85889
2459949	multidrug resistance-associated protein homolog	16.6393	22.07	3	2	23	26	1622	181.901	6.29053
114152861	RecName: Full=Cytochrome b559 subunit alpha; AltName: Full=PSII reaction center subunit V	16.6292	26.51	3	2	2	12	83	9.3807	4.94482
330251282	basic secretory protein family protein	16.5858	31.56	3	2	7	13	225	25.1485	8.54346
73917789	RecName: Full=Citrate synthase 2, peroxisomal; Flags: Precursor	16.4609	13.04	3	2	7	11	514	56.5672	8.6167
5823583	methylenetetrahydrofolate reductase	16.1432	23.06	3	2	20	21	594	66.7605	5.50342
20260138	dihydrolipoamide acetyltransferase	15.9639	22.26	3	2	8	15	539	58.401	7.6499
304281937	photosynthetic electron transfer C	15.8488	28.38	3	2	4	10	229	24.3344	8.54346
17980964	WRKY transcription factor 60	15.3498	26.57	3	2	6	14	271	30.5486	9.0708
75268140	RecName: Full=Probable fructokinase-6, chloroplastic; Flags: Precursor	15.2073	31.77	3	2	9	14	384	41.4453	5.77002
166807	peroxidase	15.1211	9.46	3	2	3	10	349	38.1482	6.354
1402875	RNA helicase	14.8795	16.95	3	2	28	26	1121	128.797	8.07471
28201831	RecName: Full=Vesicle-fusing ATPase; AltName: Full=N-ethylmaleimide-sensitive fusion protein; AltName: Full=Vesicular-fusion protein NSF	14.0152	26.55	3	2	23	13	742	81.4359	6.1001
26449480	unknown protein	13.3434	15.26	3	2	5	12	557	62.6706	5.93506
332004586	Glycosyl hydrolase family 38 protein	13.1871	15.43	3	2	23	31	1024	115.83	6.44287
75253975	RecName: Full=Alkaline/neutral invertase CINV2; AltName: Full=Alkaline/neutral invertase I; Short=A/N-INVI; AltName: Full=Cytosolic invertase 2	12.9615	20.43	3	2	7	10	558	64.191	6.53662
8809580	DNA mismatch repair protein MutS2-like	12.8673	24.4	3	2	25	27	795	87.9659	8.74854
71151986	RecName: Full=Nascent polypeptide-associated complex subunit alpha-like protein 3; Short=NAC-alpha-like protein 3; AltName: Full=Alpha-NAC-like protein 3	12.0936	15.2	3	2	3	8	204	22.044	4.55127
125987783	RecName: Full=Serine carboxypeptidase-like 48; Flags: Precursor	11.9358	15.88	3	2	7	21	510	56.8594	5.50342
19699266	AT3g20330/MQC12_8	11.9099	28.46	3	2	7	10	390	43.0832	6.31592
300635991	unnamed protein product	11.7738	27.68	3	2	9	19	596	65.086	5.92236
13431953	RecName: Full=Triosephosphate isomerase, chloroplastic; Short=TIM; Short=Triose-phosphate isomerase; Flags: Precursor	11.4894	44.13	3	2	24	21	315	33.3252	7.82568
330254713	Eukaryotic translation initiation factor 2 subunit 1	10.9996	27.62	3	2	7	10	344	38.7228	5.16064
298539342	unnamed protein product	10.7752	27.03	3	2	8	9	518	57.7629	7.48877
2507092	RecName: Full=Protochlorophyllide reductase B, chloroplastic; Short=PCR B; AltName: Full=NADPH-protochlorophyllide oxidoreductase B; Short=POR B; Flags: Precursor	10.7599	28.93	3	2	7	10	401	43.3323	9.15869
7268535	N-acetylornithine deacetylase-like protein, fragment, partial	10.4569	33.67	3	2	20	12	401	44.0523	5.31299
75273382	RecName: Full=NifU-like protein 4, mitochondrial; Short=AtNfu-III; Short=AtNfu4; Flags: Precursor	10.4151	21.55	3	2	3	5	283	30.4852	5.0083
15451156	coatomer delta subunit (delta-coat protein) (delta-COP)	10.233	20.49	3	2	22	18	527	57.6914	5.97314
26452642	putative aspartyl aminopeptidase	9.96896	25.29	3	2	8	11	526	57.8579	6.96143
10178002	sucrose synthase	9.95423	15.22	3	2	23	23	887	101.106	6.62451
330251227	myosin heavy chain-related protein	9.882	26.87	3	2	25	23	629	70.8811	5.37646
27734448	RecName: Full=40S ribosomal protein S14-2	9.80108	42	3	2	6	8	150	16.2627	10.5942
16604400	At1g45130/F27F5_20	9.77466	21.45	3	2	22	16	732	81.4196	8.25049
332007906	AAA-type ATPase family protein	9.63921	13.6	3	2	22	21	956	106.729	9.20264
75300978	RecName: Full=Actin-related protein 7	9.58189	7.44	3	2	2	6	363	39.8789	4.89404
166201351	RecName: Full=Ubiquitin carboxyl-terminal hydrolase 18; AltName: Full=Deubiquitinating enzyme 18; Short=AtUBP18; AltName: Full=Ubiquitin thioesterase 18; AltName: Full=Ubiquitin-specific-processing protease 18	9.28675	13.47	3	2	6	11	631	70.7066	5.10986
1488521	RNA helicase	9.22949	40.98	3	2	22	31	671	72.8554	9.27588
332642126	protein SPA1-related 3	8.98555	28.32	3	2	26	22	837	93.3266	6.16357
354459548	Chain A, Structural And Functional Analysis Of Arabidopsis Thaliana Thylakoid Lumen Protein Attlp18.3	8.91276	26.14	3	2	4	8	153	16.6155	4.88135
118595573	RecName: Full=Aldehyde dehydrogenase family 2 member B7, mitochondrial; Short=ALDH2b; Flags: Precursor	8.44077	12.73	3	2	6	11	534	58.1159	7.32764
1297302	phospholipase D	8.10727	18.91	3	2	9	20	809	91.8685	6.11279
21536832	putative aspartate aminotransferase	8.09873	31.16	3	2	23	21	475	50.9625	8.104
332646972	50S ribosomal protein L1	8.0434	21.31	3	2	5	8	291	31.6268	9.62744
28173519	RecName: Full=60S ribosomal protein L10a-1	8.01608	28.24	3	2	6	12	216	24.4532	9.87646
334302820	RecName: Full=Putative glutathione peroxidase 7, chloroplastic; Flags: Precursor	8.00471	23.18	3	2	4	7	233	25.7582	9.51025
7268046	putative protein	7.98779	37.13	3	2	26	21	509	54.8985	7.79639
20141847	RecName: Full=Thylakoid lumenal 15 kDa protein 1, chloroplastic; AltName: Full=p15; Flags: Precursor	7.47633	33.04	3	2	4	4	224	23.764	7.63525
549975	nucleosome assembly protein I-like protein; similar to mouse nap I, PIR Accession Number JS0707, partial	7.37394	31.68	3	2	20	13	382	44.0374	4.52588
332641374	P-loop containing nucleoside triphosphate hydrolases superfamily protein	7.26441	29.33	3	2	22	17	433	47.2325	6.93213
75100143	RecName: Full=Translocase of chloroplast 159, chloroplastic; Short=AtToc159; AltName: Full=159 kDa chloroplast outer envelope protein; AltName: Full=Plastid protein import 2; AltName: Full=Translocase of chloroplast 160, chloroplastic; Short=AtToc160; AltName: Full=Translocase of chloroplast 86, chloroplastic; Short=AtToc86	7.21538	15.17	3	2	26	27	1503	160.721	4.55127
27923837	RecName: Full=40S ribosomal protein S19-3	6.80788	45.45	3	2	6	7	143	15.6874	10.2134
37537976	RecName: Full=RING-box protein 1a; AltName: Full=At-Rbx1;1; AltName: Full=Protein RING of cullins 1; AltName: Full=RBX1-2; AltName: Full=RBX1a-At	6.69365	16.1	3	2	2	3	118	13.2292	6.65381
5430764	Putative Phosphatidylinositol 4-kinase PI4K	6.50972	12.48	3	2	20	29	2051	226.541	6.55127
405611	peroxidase	6.40341	15.01	3	2	6	7	353	38.9266	7.86963
48427900	RecName: Full=Probable cytochrome c oxidase subunit 5C-1; AltName: Full=Cytochrome c oxidase polypeptide Vc-1	6.4008	43.75	3	2	2	4	64	7.06574	8.60205
75339110	RecName: Full=Zinc finger CCCH domain-containing protein 25; Short=AtC3H25	6.19124	15.11	3	2	4	4	483	54.2181	7.37158
257734141	unnamed protein product	6.05018	25.73	3	2	20	24	447	48.6401	8.68994
332640565	ankyrin repeat-containing protein	5.9913	29.22	3	2	26	24	640	71.4563	7.2251
332644501	cysteine proteinases superfamily protein	5.86988	22.41	3	2	6	7	357	39.4595	6.68311
222424506	AT1G11910, partial	5.8593	19.28	3	2	4	4	389	41.5237	4.97021
12643281	RecName: Full=Proteasome subunit beta type-1; AltName: Full=20S proteasome beta subunit F-1; AltName: Full=Proteasome component 5; AltName: Full=Proteasome subunit beta type-6; AltName: Full=TAS-F22/FAFP98; AltName: Full=TAS-G39.20	5.76819	19.28	3	2	4	5	223	24.6283	7.40088
332193180	plant thionin family protein	5.70315	68.83	3	2	3	21	77	8.59717	8.27979
75162529	RecName: Full=V-type proton ATPase subunit a3; Short=V-ATPase subunit a3; AltName: Full=V-type proton ATPase 95 kDa subunit a isoform 3; Short=V-ATPase 95 kDa isoform a3; AltName: Full=Vacuolar H(+)-ATPase subunit a isoform 3; AltName: Full=Vacuolar proton pump subunit a3; AltName: Full=Vacuolar proton translocating ATPase 95 kDa subunit a isoform 3	5.63138	15.59	3	2	9	12	821	92.7735	5.93506
332189841	splicing factor Snu114-like protein GFA1	5.59644	18.74	3	2	22	15	987	110.372	5.18604
110739384	translational inhibitor protein like	5.58216	32.55	3	2	8	14	255	27.7825	9.0708
332189233	SET domain-containing protein	5.54071	20.11	3	2	22	15	547	61.9341	4.95752
332004129	asparagine synthetase 3	5.3568	34.49	3	2	22	13	577	64.9916	6.80029
135535	RecName: Full=T-complex protein 1 subunit alpha; Short=TCP-1-alpha; AltName: Full=CCT-alpha; AltName: Full=Chaperonin CCT1	5.17662	26.97	3	2	22	19	545	59.1921	6.30322
461550	RecName: Full=ATP synthase gamma chain 1, chloroplastic; AltName: Full=F-ATPase gamma subunit 1; Flags: Precursor	5.13594	11.26	3	2	5	8	373	40.8856	8.00146
332659763	beta-galactosidase 12	5.11711	10.85	3	2	5	5	636	71.3116	6.91748
332005522	translation initiation factor eIF-2 beta subunit	5.06479	33.33	3	2	8	14	267	30.5156	7.1958
25090296	At5g44620/K15C23_6	5.01921	18.58	3	2	8	11	479	54.7566	8.74854
21553353	sorbitol dehydrogenase-like protein	4.7758	12.64	3	2	3	4	364	39.2017	5.8208
75268204	RecName: Full=Sm-like protein LSM3B; Short=AtLSM3B; AltName: Full=U6 snRNA-associated Sm-like protein LSM3B	4.55923	48.98	3	2	2	2	98	11.2789	4.80518
667467051	RecName: Full=Bifunctional D-cysteine desulfhydrase/1-aminocyclopropane-1-carboxylate deaminase, mitochondrial; AltName: Full=1-aminocyclopropane-1-carboxylic acid deaminase 1; Short=AtACD1; AltName: Full=AtD-CDes1; Short=D-CDes1; AltName: Full=D-CDES; Flags: Precursor	4.53394	16.71	3	2	4	7	401	43.8725	7.35693
11120801	unknown protein	4.45945	24.97	3	2	24	24	745	83.8513	6.60986
332194725	transducin/WD-40 repeat-containing protein	4.44677	15.16	3	2	7	8	343	37.7306	6.31592
21592895	prohibitin, putative	4.43594	22.22	3	2	5	8	279	30.6051	7.56201
62286630	RecName: Full=Acyl-coenzyme A oxidase 4, peroxisomal; Short=AOX 4; AltName: Full=G6p; AltName: Full=Short-chain acyl-CoA oxidase; Short=AtCX4; Short=AtG6; Short=SAOX	4.42053	19.04	3	2	7	13	436	47.5262	8.32373
332005850	ATP binding microtubule motor family protein	4.39818	19.54	3	2	22	15	701	76.8364	8.11865
75313485	RecName: Full=Ubiquitin-conjugating enzyme E2 variant 1C; Short=Ubc enzyme variant 1C; AltName: Full=Protein MMS ZWEI HOMOLOG 3	4.35432	36.55	3	2	4	7	145	16.4702	7.03467
12322573	helicase, putative	4.31874	14.19	3	2	26	22	1191	134.024	6.63916
330254439	alanine:glyoxylate aminotransferase 3	4.28732	16.63	3	2	7	10	493	53.6582	7.86963
12597804	unknown protein	4.27901	16.93	3	2	6	7	561	63.1343	6.7124
222424647	AT4G30810, partial	4.0409	10.72	3	2	2	2	373	41.6937	6.40479
67460429	RecName: Full=mRNA-decapping enzyme-like protein; AltName: Full=DCP1 homolog	4.0126	7.08	3	2	2	3	367	40.5855	5.65576
51970178	putative ferritin subunit precursor, partial	4.00448	4.19	3	2	2	3	215	24.5174	5.36377
330255248	5-inositol-phosphate phosphatase	3.91633	15.81	3	2	22	19	1316	144.641	7.07861
33304380	metacaspase 7	3.78641	28.47	3	2	8	10	418	45.4253	4.84326
332196959	putative anthranilate phosphoribosyltransferase	3.61229	25.21	3	2	22	15	595	65.1834	6.85889
7268738	putative protein	3.55293	51.54	3	2	4	6	130	14.8506	9.31982
110736378	beta-D-glucan exohydrolase - like protein, partial	3.53406	33.26	3	2	22	14	457	50.6959	8.67529
12321114	chorismate synthase, putative	3.44778	25.29	3	2	8	14	435	47.1319	7.92822
26452525	putative aspartate--tRNA ligase	2.69248	18.56	3	2	7	11	528	59.6978	6.21436
332660488	20S proteasome subunit PBA1	2.60711	35.9	3	2	5	5	234	25.2636	5.5542
332646880	small nuclear ribonucleoprotein D2	2.57932	26.85	3	2	3	3	108	12.4985	9.92041
7269113	HSP associated protein like	2.34723	11.64	3	2	6	6	627	68.5091	5.8208
110740981	mitochondrial F1-ATPase, gamma subunit	2.2409	23.08	3	2	6	10	325	35.4556	8.89502
21593701	unknown	2.17249	24.33	3	2	4	4	300	33.4879	5.97314
334359527	Chain B, Crystal Structure Of The Holo Form Of Glutaredoxin C5 From Arabidopsis Thaliana	2.05547	21.24	3	2	2	2	113	12.4744	8.48486
21553649	unknown	1.92915	13.44	3	2	4	7	424	48.189	6.41748
332643253	alpha/beta-Hydrolases superfamily protein	1.81309	19.61	3	2	22	22	566	62.981	5.2749
4585998	Hypothetical protein	1.78193	11.91	3	2	22	17	873	97.5606	7.62061
75264339	RecName: Full=Sucrose synthase 4; Short=AtSUS4; AltName: Full=Sucrose-UDP glucosyltransferase 4	1.76902	19.43	3	2	23	20	808	92.9439	6.56592
7269735	putative protein	1.76888	20.08	3	2	20	16	478	53.4291	9.20264
116831335	unknown, partial	1.64443	15.43	3	2	8	10	525	58.6108	7.13721
15450361	At1g31330/T19E23_1	1.62988	9.05	3	2	2	9	221	24.2058	9.53955
28380089	RecName: Full=Probable eukaryotic translation initiation factor 5-2; Short=eIF-5 2	1.62401	18.99	3	2	7	9	437	48.6094	5.59229
332642800	protein arginine N-methyltransferase 6	0	28.81	3	2	7	8	413	45.8984	5.65576
91805895	endonuclease/exonuclease/phosphatase family protein	0	6.9	3	2	2	1	145	16.0301	5.94775
21360545	At1g03480/F21B7_24	0	14.33	3	2	5	8	300	34.1518	5.88428
3355478	hypothetical protein	0	12.16	3	2	5	6	296	33.9348	8.70459
3892051	predicted NADH dehydrogenase 24 kD subunit	0	13.52	3	2	3	5	244	27.1647	7.6499
28201771	RecName: Full=Cell division control protein 48 homolog E; Short=AtCDC48e; AltName: Full=Transitional endoplasmic reticulum ATPase E	124.27	37.16	3	2	24	64	810	89.9016	5.19873
332009886	nuclear RNA polymerase C1	53.7271	18.97	3	2	27	59	1376	152.908	8.5874
298549055	unnamed protein product	46.4756	21.22	3	2	8	23	410	45.6972	6.56592
2924773	mitochondrial chaperonin (HSP60)	45.8583	40.46	3	2	20	37	524	55.2189	5.41455
332656720	DNA mismatch repair protein MSH6	27.6337	20.29	3	2	23	34	1321	146.278	6.59521
24111441	At4g37510/F6G17_160	23.2855	27.84	3	2	24	22	679	73.8325	6.22705
146286063	RecName: Full=Carotenoid 9,10(9',10')-cleavage dioxygenase 1; AltName: Full=AtCCD1; AltName: Full=Neoxanthin cleavage enzyme NC1; Short=AtNCED1	21.4245	19.7	3	2	9	13	538	60.869	6.49365
378548265	RecName: Full=Acetyl-coenzyme A synthetase, chloroplastic/glyoxysomal; AltName: Full=Acetate--CoA ligase; AltName: Full=Acetyl-CoA synthetase; Flags: Precursor	20.6177	14.4	3	2	7	23	743	81.8369	6.0874
332197876	ARM repeat superfamily protein	18.6128	12.58	3	2	23	23	1367	154.2	7.88428
28380080	RecName: Full=Probable eukaryotic translation initiation factor 5-1; Short=eIF-5 1	17.6231	38.27	3	2	23	21	439	48.5915	6.3667
332645998	uncharacterized protein AT3G56410	16.6993	17.26	3	2	29	28	1535	174.548	4.79248
75169003	RecName: Full=NAD kinase 2, chloroplastic; Short=AtNADK-2; Flags: Precursor	16.2009	16.04	3	2	9	20	985	109.119	7.54736
4056462	Strong similarity to gb|Y09876 aldehyde dehydrogenase (NAD+) from Nicotiana tabacum and a member of the aldehyde dehydrogenase family PF|00171. ESTs gb|F15117, gb|R83958 and gb|586262 come from this gene	14.245	28.52	3	2	20	17	519	56.435	6.66846
332008121	uncharacterized protein AT5G47380	12.5958	32.85	3	2	27	26	618	70.1055	9.48096
6686411	F1E22.3	12.0893	21.88	3	2	6	10	361	41.3583	5.23682
83300489	RecName: Full=Chorismate synthase, chloroplastic; AltName: Full=5-enolpyruvylshikimate-3-phosphate phospholyase; AltName: Full=Protein EMBRYO DEFECTIVE 1144; Flags: Precursor	9.91974	27.06	3	2	7	8	436	47.288	8.11865
11994364	dihydrolipoamide acetyltransferase	8.51565	19.05	3	2	7	11	546	59.6518	7.6499
378405249	RecName: Full=Formin-like protein 13; Short=AtFH13	8.03387	19.27	3	2	23	13	1266	139.64	7.31299
7270160	putative protein	7.65485	26.6	3	2	5	6	297	33.8009	7.02002
332640951	transducin/WD-40 repeat-containing protein	7.32168	14.87	3	2	25	35	1264	141.623	7.21045
21593037	unknown	7.0867	22.22	3	2	6	16	297	32.4206	9.61279
110740085	s-adenosylmethionine synthetase like protein	6.72266	27.99	3	2	7	17	393	42.7107	5.92236
27764940	At3g15730/MSJ11_13	6.29604	10.52	3	2	6	14	523	59.5263	5.30029
2443757	cyclophilin	5.75894	44.25	3	2	6	6	174	18.4382	8.1626
330252410	probable small nuclear ribonucleoprotein G	5.74516	55.22	3	2	2	2	67	7.34581	6.65381
332189598	uncharacterized protein AT1G04590	5.67336	46.61	3	2	23	18	384	43.3743	8.83643
75273158	RecName: Full=2-oxoisovalerate dehydrogenase subunit beta 2, mitochondrial; AltName: Full=Branched-chain alpha-keto acid dehydrogenase E1 component beta chain; Short=BCKDE1B; Short=BCKDH E1-beta; AltName: Full=Protein DARK INDUCIBLE 4; Flags: Precursor	5.66941	22.35	3	2	6	11	358	39.3939	5.87158
222424836	AT3G10720, partial	5.17651	4.22	3	2	2	5	450	49.5129	8.06006
2209274	eukaryotic initiation factor (iso)-4F p28 subunit, partial	4.69616	45.83	3	2	7	7	216	24.4603	5.73193
222422903	AT3G01090	4.58904	16.02	3	2	6	18	512	58.3351	8.23584
332659256	AT hook motif DNA-binding family protein	4.25166	19.76	3	2	4	4	334	35.0724	9.29053
7485073	hypothetical protein - Arabidopsis thaliana	4.21919	27.25	3	2	9	13	367	40.385	8.57275
75313884	RecName: Full=Betaine aldehyde dehydrogenase 2, mitochondrial; Short=BADH; AltName: Full=Aldehyde dehydrogenase family 10 member A9; Flags: Precursor	4.14853	16.5	3	2	7	8	503	54.8831	5.51611
20259858	unknown protein	4.02102	16.67	3	2	7	17	654	71.8074	5.51611
56967313	Chain D, X-Ray Structure Of Gene Product From Arabidopsis Thaliana At2g19940	3.87088	28.97	3	2	9	12	359	39.5756	6.99072
4586055	hypothetical protein	3.73513	22.69	3	2	6	9	401	46.2854	8.57275
6049884	F5I10.23 gene product	3.69814	22.08	3	2	22	18	770	87.9013	5.93506
9293900	unnamed protein product	3.69752	20.67	3	2	23	24	653	72.7637	9.0415
257736752	unnamed protein product	3.45888	22.48	3	2	20	27	1268	141.474	5.45264
332193142	FAD-binding and BBE domain-containing protein	2.9924	29.38	3	2	20	16	531	59.2923	8.95361
6093778	RecName: Full=Proteasome subunit alpha type-2-A; AltName: Full=20S proteasome alpha subunit B-1; AltName: Full=Proteasome component 3	2.57177	31.06	3	2	4	7	235	25.6853	5.69385
7270327	putative protein	2.49369	38.67	3	2	5	5	181	20.6936	7.21045
12321552	clathrin heavy chain, putative	2.36373	19.46	3	2	20	22	1516	172.062	5.23682
27808542	At1g74460	2.16493	16.36	3	2	5	6	275	30.8253	5.73193
104645362	disease resistance protein, partial	0	33.7	3	2	4	4	181	20.2069	9.21729
12325096	unknown protein; 30607-27264	7.23136	24.7	3	2	20	12	506	56.9351	6.40479
12644043	RecName: Full=Eukaryotic translation initiation factor isoform 4E; Short=eIF(iso)4E; AltName: Full=Protein LOSS OF SUSCEPTIBILITY TO POTYVIRUS 1; AltName: Full=eIF-(iso)4F 25 kDa subunit; AltName: Full=eIF-(iso)4F p28 subunit; AltName: Full=eIF4Eiso protein; AltName: Full=mRNA cap-binding protein	2.60776	18.69	3	2	3	3	198	22.5003	5.69385
13877615	putative protein kinase gb|AAD22129	1.70673	10.06	3	2	3	5	497	54.9238	5.31299
16323131	AT4g14210/dl3145c	2.42884	18.73	3	2	5	6	566	62.9394	6.48096
16449	dihydroorotate dehydrogenase	7.72179	18.89	3	2	4	4	434	45.5397	9.45166
17976703	dihydrofolate synthetase	5.80977	23.58	3	2	22	12	530	56.8406	7.56201
21464555	AT3g57880/T10K17_90	1.72657	18.37	3	2	9	11	773	89.1082	8.93896
21537123	electron transfer flavoprotein beta-subunit-like	4.40922	38.65	3	2	7	10	251	27.3567	7.23975
21553913	peroxiredoxin, putative	0	24.07	3	2	2	2	162	17.4761	5.5415
21553960	unknown	11.1131	46.15	3	2	6	10	117	13.5799	8.67529
22096355	RecName: Full=Methylenetetrahydrofolate reductase 2; Short=AtMTHFR2	9.69463	24.58	3	2	22	13	594	66.7594	5.50342
22212705	CTD phosphatase-like 3	19.8103	23.05	3	2	22	31	1241	136.423	5.84619
2246378	plastid protein	13.7461	27.78	3	2	4	6	198	22.454	7.66455
227206372	AT4G08580	1.71939	28.74	3	2	24	22	435	51.1125	4.97021
2275206	putative pectinesterase	0	20.65	3	2	2	2	247	27.0164	5.64307
229891474	RecName: Full=Purple acid phosphatase 23; Flags: Precursor	8.57835	11.57	3	2	5	6	458	51.5182	5.21143
25091517	RecName: Full=Villin-4	19.9718	24.95	3	2	25	27	974	109.259	6.12549
257657893	unnamed protein product	6.28186	8.22	3	2	5	5	998	109.896	6.80029
257712766	unnamed protein product	9.49465	15.75	3	2	26	20	838	94.5657	5.89697
26450912	putative tubulin beta-6 chain	73.2921	42.09	3	2	26	44	449	50.581	4.79248
27754528	putative flavonol synthase, partial	1.63052	14.46	3	2	3	4	242	27.44	4.88135
281312216	RecName: Full=Beta-glucosidase 46; Short=AtBGLU46; Flags: Precursor	0	8.72	3	2	3	4	516	59.0753	6.91748
28416569	At3g56000	2.18117	10.65	3	2	5	28	535	61.4529	6.72705
28973717	unknown protein	6.11857	38.72	3	2	6	14	266	29.9288	10.1987
294956518	RecName: Full=Beta-amylase 3, chloroplastic; AltName: Full=1,4-alpha-D-glucan maltohydrolase; AltName: Full=Beta-amylase 8; AltName: Full=Chloroplast beta-amylase; Short=CT-BMY; Flags: Precursor	2.57224	37.96	3	2	22	14	548	61.3139	7.04932
332009066	DNA mismatch repair protein MutS, type 2	20.5986	20.98	3	2	22	31	796	87.9079	8.60205
332010043	U5 small nuclear ribonucleoprotein helicase	16.0076	16.64	3	2	30	60	2157	244.373	6.88818
332189589	carboxylate clamp-tetratricopeptide repeat protein	10.2963	22.26	3	2	5	9	310	34.5314	4.42432
332189746	putative uridine nucleosidase 2	1.67106	9.93	3	2	3	3	302	32.508	5.35107
332190042	thioredoxin family protein	5.18636	36.84	3	2	3	5	171	19.2214	5.22412
332196920	NHL domain-containing protein	10.6132	18.47	3	2	7	19	509	56.8955	8.00146
332197064	Vps52 / Sac2 family protein	1.87941	16.37	3	2	9	15	721	82.8589	5.68115
332197089	protein kinase superfamily protein	12.0616	16.95	3	2	9	12	655	72.3974	9.77393
332278214	RecName: Full=Aconitate hydratase 3, mitochondrial; Short=Aconitase 3; AltName: Full=Citrate hydro-lyase 3; Flags: Precursor	9.89281	17.79	3	2	25	26	995	108.413	7.15186
332644323	endoribonuclease Dicer-like 3	19.1007	23.82	3	2	24	32	1570	176.337	6.37939
332657489	Nascent polypeptide-associated complex subunit alpha-like protein 4	1.67352	21.8	3	2	3	3	211	23.1003	4.42432
332657529	UBX domain-containing protein	22.0061	22.08	3	2	8	13	480	52.7703	4.94482
48428151	RecName: Full=Probable cytochrome c oxidase subunit 5C-3; AltName: Full=Cytochrome c oxidase polypeptide Vc-3	4.33279	56.25	3	2	3	3	64	7.08782	8.60205
5903091	Hypothetical protein	8.57925	8.92	3	2	5	7	572	66.0616	8.29443
7267909	putative DNA-binding protein	2.61636	20.27	3	2	5	5	365	38.4523	9.48096
7269339	putative protein	1.69852	10.64	3	2	5	6	545	61.3958	6.15088
7269982	SERINE CARBOXYPEPTIDASE II-like protein	6.1957	12	3	2	3	5	425	47.1443	5.63037
332661213	phosphotransferases/inositol or phosphatidylinositol kinases	27.4885	16.88	3	2	45	80	3804	429.727	7.12256
330255316	citrate synthase 4	25.8341	24.74	3	2	7	16	473	52.621	6.88818
56404652	RecName: Full=Protein EXECUTER 1, chloroplastic; Short=AtEX1; Flags: Precursor	25.7995	23.83	3	2	22	27	684	76.4879	5.31299
332198232	Pre-mRNA-processing-splicing factor	18.8668	22.3	3	2	37	55	2359	275.251	8.79248
27734451	RecName: Full=40S ribosomal protein S14-1	18.3544	49.33	3	2	7	11	150	16.2467	10.5942
75146045	RecName: Full=Protein BREAST CANCER SUSCEPTIBILITY 2 homolog B; Short=AtBRCA2B	15.2675	29.09	3	2	23	94	1155	127.175	8.54346
21554025	topoisomerase-like protein	13.8484	25.93	3	2	26	29	702	77.5037	5.22412
225897906	hypothetical protein, partial	13.6936	14.88	3	2	22	22	1270	140.288	5.40186
332198325	protein pigment defective 318	12.4095	29.27	3	2	22	18	451	50.3814	8.67529
75249794	RecName: Full=3-isopropylmalate dehydratase large subunit; AltName: Full=AtLEUC; AltName: Full=Isopropylmalate isomerase large subunit 1; Short=AtIIL1; Flags: Precursor	12.1017	43.42	3	2	22	39	509	54.9785	7.84033
2317731	reversibly glycosylated polypeptide-2	11.4482	51.1	3	2	26	40	364	41.3618	6.32861
10177651	unnamed protein product	11.1369	10.06	3	2	2	6	159	17.8761	5.23682
17065070	lipoxygenase AtLOX2	9.76947	23.44	3	2	25	33	896	101.899	5.61768
332007300	folylpolyglutamate synthase	8.66658	26.42	3	2	9	11	530	56.8686	7.18115
332646592	proteasome subunit beta type-1	8.54391	23.32	3	2	5	8	223	24.6694	7.81104
332659759	nucleosome assembly protein 1-like 1	7.98314	21.45	3	2	6	10	359	41.5822	4.44971
16323071	AT3g45010/F14D17_80	7.55257	18.24	3	2	7	13	510	56.8014	5.59229
332278157	RecName: Full=Probable mannan synthase 14; AltName: Full=Cellulose synthase-like protein A14; Short=AtCslA14	7.43094	22.43	3	2	9	35	535	61.4429	6.72705
332643722	FBD and leucine rich repeat domain-containing protein	6.82996	20.78	3	2	6	9	409	46.9772	5.60498
332644819	uncharacterized protein AT3G47850	6.76726	37.5	3	2	20	33	352	39.198	9.5249
332640950	transducin/WD-40 repeat-containing protein	6.28465	20.06	3	2	20	30	1261	141.32	7.06396
332191206	transducin/WD40 repeat-like superfamily protein	6.09314	39.34	3	2	20	15	333	36.3218	6.12549
9294047	unnamed protein product	5.79683	24.57	3	2	8	14	468	52.48	6.29053
129815	RecName: Full=Peroxidase 33; Short=Atperox P33; AltName: Full=ATPCa; AltName: Full=Neutral peroxidase C; Short=PERC; Flags: Precursor	4.65441	20.62	3	2	6	7	354	38.9165	6.87354
122231641	RecName: Full=Probable pectinesterase/pectinesterase inhibitor 42; Includes: RecName: Full=Pectinesterase inhibitor 42; AltName: Full=Pectin methylesterase inhibitor 42; Includes: RecName: Full=Pectinesterase 42; Short=PE 42; AltName: Full=Pectin methylesterase 42; Short=AtPME42; Flags: Precursor	4.07876	21.76	3	2	7	8	524	58.5538	7.13721
257352210	unnamed protein product	3.93319	24.44	3	2	22	42	1240	138.595	5.98584
550576247	unnamed protein product	3.75945	20.78	3	2	23	19	847	96.4821	6.20166
2494119	EST gb|T04104 comes from this gene	3.75163	33.17	3	2	7	13	398	45.1063	8.95361
3805765	putative protein kinase	3.74579	32.39	3	2	22	17	423	47.0049	8.52881
19699208	At2g19940/F6F22.3	3.73351	18.2	3	2	6	11	401	44.136	8.29443
12321800	DNA polymerase A family protein, putative	3.65629	28.58	3	2	24	40	1067	119.305	7.13721
332010540	AAA-type ATPase family protein	3.48596	25.5	3	2	28	24	855	96.7939	5.8335
16486	RNA polymerase II second largest subunit	2.09197	13.97	3	2	24	21	1188	134.975	7.79639
22531028	kinesin-like protein	1.90969	21.02	3	2	20	15	628	69.4244	7.6792
227308444	unnamed protein product	1.84551	24.18	3	2	7	10	364	39.1868	5.8208
473878	calnexin homolog	1.77938	10.42	3	2	5	6	528	59.9801	4.79248
75336881	RecName: Full=L-type lectin-domain containing receptor kinase VII.1; Short=LecRK-VII.1; Flags: Precursor	1.75589	25.8	3	2	22	15	686	76.6444	6.65381
26397553	RecName: Full=Peroxidase 40; Short=Atperox P40; Flags: Precursor	0	14.94	3	2	4	6	348	37.4363	4.61475
75311602	RecName: Full=S-adenosylmethionine synthase 4; Short=AdoMet synthase 4; AltName: Full=Methionine adenosyltransferase 4; Short=MAT 4	23.8935	19.59	3	2	5	18	393	42.7687	5.80811
332005267	heavy metal transport/detoxification domain-containing protein	9.67298	36.29	3	2	25	37	587	59.5827	6.80029
110741084	actin - like protein, partial	8.58854	8.67	3	2	2	5	150	16.5763	5.74463
3859534	asparagine synthetase	5.71783	24.57	3	2	22	14	578	65.1816	6.49365
257741536	unnamed protein product	5.69366	18.66	3	2	9	24	734	79.4113	5.36377
7269334	argininosuccinate synthase-like protein	5.51662	15.66	3	2	6	10	498	54.8461	6.72705
332644011	glycine-rich protein	5.27894	26.19	3	2	20	23	294	34.431	6.12549
62319575	uncoupling protein	5.20717	33.33	3	2	4	5	177	19.122	9.59814
75311134	RecName: Full=60S ribosomal protein L12-2; AltName: Full=ABI1-binding protein 11	4.94845	47.59	3	2	6	13	166	17.9588	8.96826
4588003	hypothetical EIF-2-Alpha	3.67304	19.73	3	2	6	12	370	41.5804	5.22412
9758675	unnamed protein product	3.38584	11.44	3	2	8	13	900	100.424	8.74854
332642920	translocation protein-related	2.83345	25.55	3	2	8	11	364	41.7894	6.23975
2190553	Strong similarity to Arabidopsis zeta-crystallin-like protein (gb|Z49268)	2.72537	10.19	3	2	3	3	432	48.5937	5.57959
332657994	phytoene desaturase 3	2.22966	29.51	3	2	20	10	566	62.9514	6.48096
300650842	unnamed protein product	2.12851	35.8	3	2	3	6	176	19.1137	8.86572
7270611	hypothetical protein	2.08614	21.34	3	2	25	19	1003	111.391	7.07861
332008254	aldolase-type TIM barrel family protein	2.06794	36.54	3	2	9	10	364	40.3902	5.23682
332190871	methionine aminopeptidase 1B	2.0516	31.45	3	2	5	6	283	30.953	8.98291
21592582	monodehydroascorbate reductase (NADH)-like protein	1.85512	20.05	3	2	6	7	434	46.4572	7.31299
9279722	unnamed protein product	1.77232	7.71	3	2	3	3	454	48.3726	9.0415
110739125	protein kinase like protein	1.74195	12.2	3	2	4	8	451	49.9694	7.1958
330251934	DNAJ heat shock family protein	1.73612	14.54	3	2	7	11	337	37.0859	8.79248
330252038	triosephosphate isomerase	1.70409	35.62	3	2	8	10	306	32.2867	7.48877
20466388	putative chloroplast outer membrane protein	1.60655	17.14	3	2	26	20	1202	131.621	4.84326
332646084	cystathionine beta-lyase	1.60514	12.92	3	2	4	4	449	48.7981	7.57666
75166334	RecName: Full=Reactive Intermediate Deaminase A, chloroplastic; AltName: Full=2-iminobutanoate/2-iminopropanoate deaminase; Flags: Precursor	0	19.25	3	2	3	4	187	19.8034	8.39697
21759093	RecName: Full=Betaine aldehyde dehydrogenase 1, chloroplastic; Short=BADH; AltName: Full=Aldehyde dehydrogenase family 10 member A8; Flags: Precursor	0	21.96	3	2	7	10	501	54.3968	5.2876
75254046	RecName: Full=Putative beta-glucosidase 6; Short=AtBGLU6; Flags: Precursor	260.857	17.94	2	2	3	126	379	42.5595	5.41455
12585448	RecName: Full=UTP--glucose-1-phosphate uridylyltransferase 1; AltName: Full=UDP-glucose pyrophosphorylase 1; Short=UDPGP 1; Short=UGPase 1	96.8035	41.91	2	2	24	65	470	51.8872	6.01123
1149571	mitochondrial elongation factor Tu	68.366	28.03	2	2	7	21	471	51.3523	5.78271
267077	RecName: Full=Tubulin beta-5 chain; AltName: Full=Beta-5-tubulin	60.506	29.18	2	2	20	33	449	50.31	4.76709
332640685	heavy-metal-associated domain-containing protein	56.0066	25.13	2	2	22	49	577	58.8431	8.63135
2077957	ATPase, partial	53.892	21.61	2	2	22	37	634	67.882	6.22705
332197294	P-loop containing nucleoside triphosphate hydrolases superfamily protein	50.542	45.14	2	2	25	29	432	48.2947	7.32764
332009094	light-harvesting chlorophyll B-binding protein 3	45.278	9.81	2	2	2	43	265	28.6884	5.12256
332008461	SABRE-like protein	40.3238	26.75	2	2	45	69	2587	290.228	8.33838
75153917	RecName: Full=MACPF domain-containing protein At1g14780	38.0814	19.46	2	2	7	41	627	69.8736	9.08545
75309209	RecName: Full=Glutamine synthetase cytosolic isozyme 1-4; AltName: Full=Glutamate--ammonia ligase GLN1;4; Short=GLN1;4	28.2105	19.66	2	2	6	19	356	38.9624	5.2876
332641739	ribosomal protein S5/Elongation factor G/III/V family protein	27.8235	40.12	2	2	22	32	820	90.9357	6.1001
75173342	RecName: Full=Pentatricopeptide repeat-containing protein At1g02370, mitochondrial; Flags: Precursor	27.2001	45.25	2	2	29	36	537	60.314	6.34131
332006674	putative S9 Tyrosyl aminopeptidase	25.5672	27.95	2	2	22	24	730	81.2548	5.79541
21593814	unknown	25.3139	14.21	2	2	3	7	394	42.1582	9.75928
21264504	RecName: Full=Phosphoribosylformylglycinamidine cyclo-ligase, chloroplastic; AltName: Full=AIR synthase; Short=AIRS; AltName: Full=Phosphoribosyl-aminoimidazole synthetase; Flags: Precursor	24.6072	29.56	2	2	7	14	389	41.4782	5.51611
2191187	contains similarity to a DNAJ-like domain	24.4513	25.54	2	2	34	56	1609	182.594	8.66064
7378609	3-isopropylmalate dehydrogenase-like protein	23.5311	18.01	2	2	6	10	372	40.3667	6.78564
332006494	small subunit ribosomal protein S1	22.998	43.99	2	2	27	26	416	45.0823	5.24951
75102743	RecName: Full=Carbamoyl-phosphate synthase large chain, chloroplastic; AltName: Full=Carbamoyl-phosphate synthetase ammonia chain; AltName: Full=Protein VENOSA 6; Flags: Precursor	22.6957	22.07	2	2	28	26	1187	129.874	5.73193
728048589	RecName: Full=Nuclear pore complex protein NUP155; AltName: Full=Nucleoporin 155	21.7909	18.58	2	2	20	37	1464	159.913	5.47803
295414422	unnamed protein product	21.5818	11.96	2	2	2	6	276	29.3014	6.02393
3355487	unknown protein	20.9886	22.59	2	2	28	45	1567	174.975	7.38623
7270256	aminopeptidase-like protein	20.4943	24.86	2	2	25	23	873	97.2242	5.41455
75246494	RecName: Full=Isocitrate dehydrogenase [NADP], chloroplastic/mitochondrial; Flags: Precursor	20.3354	43.92	2	2	20	31	485	54.1616	7.97217
21617922	pyridoxine biosynthesis protein-like	19.004	27.83	2	2	6	12	309	33.135	6.11279
25452979	RecName: Full=Glucose-6-phosphate 1-dehydrogenase, cytoplasmic isoform 2; AltName: Full=G6PDH6; Short=G6PD6	18.8359	23.3	2	2	8	15	515	59.0794	6.43018
330253961	AICARFT/IMPCHase bienzyme family protein	18.3926	18.72	2	2	7	9	545	59.434	6.30322
13432260	RecName: Full=Triosephosphate isomerase, cytosolic; Short=TIM; Short=Triose-phosphate isomerase	18.328	22.05	2	2	5	12	254	27.1521	5.50342
3057150	chaperonin 10	16.4515	42.13	2	2	7	17	254	26.9125	8.88037
754388953	RecName: Full=Protein NETWORKED 1B	16.0867	22.34	2	2	32	51	1710	196.857	5.2876
75333375	RecName: Full=Mitochondrial dicarboxylate/tricarboxylate transporter DTC; AltName: Full=Dicarboxylate/tricarboxylate carrier	15.5115	18.12	2	2	4	9	298	31.8912	9.23193
75335238	RecName: Full=Hsp70-Hsp90 organizing protein 1; Short=AtHop1; AltName: Full=Stress-induced-phosphoprotein 1; Short=STI1	15.3163	37.59	2	2	29	32	572	64.5443	6.27783
1173345	RecName: Full=Sedoheptulose-1,7-bisphosphatase, chloroplastic; AltName: Full=SED(1,7)P2ase; AltName: Full=Sedoheptulose bisphosphatase; Short=SBPase; Flags: Precursor	14.8047	21.63	2	2	7	16	393	42.3876	6.56592
7269333	putative proteasome regulatory subunit	14.6578	28.33	2	2	7	9	406	46.4051	6.46826
9758665	unnamed protein product	14.6174	29.23	2	2	27	26	633	71.2225	6.45557
332645399	Duplicated homeodomain-like superfamily protein	14.4376	19.38	2	2	22	31	1656	181.637	7.06396
75262222	RecName: Full=Pentatricopeptide repeat-containing protein At1g80270, mitochondrial; Flags: Precursor	13.8678	34.56	2	2	27	32	596	67.2396	7.6499
73658408	ATPase alpha subunit, partial (chloroplast)	13.7078	30	2	2	4	8	180	19.663	5.5542
728048438	RecName: Full=Nuclear pore complex protein GP210; AltName: Full=Nuclear pore membrane glycoprotein 210; AltName: Full=Nucleoporin GP210; AltName: Full=Protein EMBRYO DEFECTIVE 3012; Flags: Precursor	13.6105	14.61	2	2	22	29	1923	210.533	6.01123
27311923	aspartate--tRNA ligase - like protein	13.1669	33.83	2	2	22	20	405	46.1038	7.15186
21593570	inorganic pyrophosphatase-like protein	12.9925	12.5	2	2	2	6	216	24.5744	5.46533
7076763	citrate synthase-like protein	12.3186	22.63	2	2	7	14	433	48.1787	6.07471
166688	3-deoxy-D-arabino-heptulosonate y-phosphate synthase	11.6329	22.29	2	2	8	16	525	57.9624	8.06006
332190038	histone H4	11.6053	58.14	2	2	5	11	86	9.3882	11.2095
5107827	contains similarity to protein kinase domains; Pfam PF00069, Score=129.3, E=7e-35, N=1	11.5516	19.85	2	2	20	21	675	75.3201	7.76709
7362770	putative protein	11.4597	18.49	2	2	24	32	1401	153.801	8.83643
1174740	RecName: Full=DNA topoisomerase 2; AltName: Full=DNA topoisomerase II	11.1267	16.63	2	2	24	30	1473	164.005	7.51807
332643006	Senescence/dehydration-associated protein-like protein	11.1003	43.05	2	2	20	15	374	40.4296	8.88037
122223702	RecName: Full=Clathrin heavy chain 1	11.0844	15.37	2	2	26	19	1705	193.122	5.40186
332646688	photosystem I light harvesting complex protein	10.8878	6.61	2	2	2	5	257	27.7373	7.44482
13430610	putative poly(A) binding protein	10.82	24.92	2	2	23	24	662	71.5931	6.85889
136251	RecName: Full=Tryptophan synthase beta chain 1, chloroplastic; Flags: Precursor	10.2615	29.36	2	2	8	9	470	50.8937	6.84424
332003103	RNA-binding (RRM/RBD/RNP motifs) family protein	9.72486	18.62	2	2	5	6	290	30.5481	9.89111
135391	RecName: Full=Tubulin alpha-1 chain	9.54768	27.78	2	2	6	7	450	49.7684	5.04639
442529	flavin-type blue-light photoreceptor	9.28399	30.4	2	2	26	24	681	76.7462	5.41455
12321300	unknown protein	9.25657	20.4	2	2	22	14	706	78.7872	6.20166
586038	RecName: Full=Signal recognition particle 54 kDa protein, chloroplastic; Short=54 chloroplast protein; Short=54CP; Short=SRP54; Short=cpSRP54; AltName: Full=FFC; Flags: Precursor	8.89159	24.47	2	2	22	23	564	61.1932	9.43701
75338976	RecName: Full=Nitrogen regulatory protein P-II homolog; AltName: Full=Protein PII-like; Flags: Precursor	8.85554	42.86	2	2	7	10	196	21.262	9.05615
75098746	RecName: Full=D-3-phosphoglycerate dehydrogenase 1, chloroplastic; AltName: Full=Protein EMBRYO SAC DEVELOPMENT ARREST 9; Flags: Precursor	8.85046	21.72	2	2	8	9	603	63.2856	6.58057
61679813	Chain B, Crystal Structure Of Thi1 Protein From Arabidopsis Thaliana	8.67531	20.77	2	2	4	6	284	30.0303	6.30322
75335607	RecName: Full=Polyadenylate-binding protein 3; Short=AtPabN2; Short=AtPabN3; Short=Poly(A)-binding protein 3; AltName: Full=Nuclear poly(A)-binding protein 3; AltName: Full=Poly(A)-binding protein III; Short=PABIII	8.57233	27.65	2	2	6	12	217	24.7879	4.91943
209572623	RecName: Full=Protein-ribulosamine 3-kinase, chloroplastic; AltName: Full=Fructosamine 3-kinase-related protein; Short=AtFN3K-RP; Flags: Precursor	8.50112	22.7	2	2	9	10	326	36.4479	6.99072
27805477	RecName: Full=Histone H3.2; AltName: Full=Histone H3.1	8.49839	47.79	2	2	4	4	136	15.2585	11.2974
4678268	putative protein	8.46543	9.93	2	2	5	7	614	67.9346	5.56689
17865568	RecName: Full=60S ribosomal protein L22-2	8.39048	54.03	2	2	6	12	124	14.0094	9.5542
75263858	RecName: Full=Diaminopimelate epimerase, chloroplastic; Short=DAP epimerase; Flags: Precursor	8.1848	12.15	2	2	3	3	362	38.9593	5.68115
21553426	50S ribosomal protein L3	7.93624	51.29	2	2	22	16	271	29.3309	10.4331
4835765	Is a member of the PF|00171 aldehyde dehydrogenase family. ESTs gb|T21534, gb|N65241 and gb|AA395614 come from this gene	7.86215	22.79	2	2	9	13	509	54.8776	6.46826
4960154	putative progesterone-binding protein homolog	7.84335	35.57	2	2	8	13	253	28.2105	8.646
121075	RecName: Full=Glycine cleavage system H protein 1, mitochondrial; Flags: Precursor	7.69035	57.58	2	2	6	7	165	17.9359	5.33838
330253733	actin-related protein C2B	7.60516	25.48	2	2	6	13	365	42.1741	9.56885
75333353	RecName: Full=Peptidyl-prolyl cis-trans isomerase CYP40; Short=PPIase CYP40; AltName: Full=Cyclophilin of 40 kDa; Short=Cyclophilin-40; AltName: Full=Protein SQUINT; AltName: Full=Rotamase CYP40	7.56411	17.45	2	2	6	9	361	40.581	5.89697
75248484	RecName: Full=N-carbamoylputrescine amidase; AltName: Full=Nitrilase-like protein 1	7.27806	21.78	2	2	4	6	326	36.4334	6.25244
12325228	putative alpha-amylase; 60344-64829	7.24603	12.71	2	2	20	13	826	92.9334	6.07471
12325095	putative dihydropterin pyrophosphokinase/dihydropteroate synthase; 82398-83777	7.14819	18.74	2	2	6	10	459	51.3645	6.49365
75318383	RecName: Full=Peroxisomal (S)-2-hydroxy-acid oxidase GLO5; AltName: Full=Glycolate oxidase 3; Short=AtGLO5; Short=GOX 3; AltName: Full=Short chain alpha-hydroxy acid oxidase GLO5	7.12852	19.29	2	2	7	14	368	40.4562	8.30908
1709825	RecName: Full=Photosystem I reaction center subunit N, chloroplastic; Short=PSI-N; Flags: Precursor	7.0996	25.73	2	2	3	3	171	18.4172	8.92432
21537357	UVB-resistance protein-like	6.71846	17.17	2	2	6	7	396	42.9124	5.68115
21554208	putative carboxymethylenebutenolidase	6.714	39.75	2	2	5	7	239	25.877	5.46533
9759413	beta-ureidopropionase	6.70689	17.53	2	2	4	5	405	45.1406	6.40479
363805604	RecName: Full=Vacuolar protein sorting-associated protein 35C; AltName: Full=Vesicle protein sorting 35C	6.68067	21.14	2	2	22	15	790	89.348	5.33838
332640584	tryptophanyl-tRNA synthetase-like protein	6.64665	39.05	2	2	8	12	402	45.7251	5.94775
332656766	S-adenosyl-L-methionine-dependent methyltransferases superfamily protein	6.54637	9.78	2	2	3	6	317	35.6304	7.75244
12585323	RecName: Full=Phosphoglucomutase, chloroplastic; Short=PGM; AltName: Full=Glucose phosphomutase; Flags: Precursor	6.52116	13	2	2	6	8	623	67.9465	5.74463
75161464	RecName: Full=CRS2-associated factor 1, mitochondrial; Flags: Precursor	6.46433	15.8	2	2	5	6	405	46.3641	9.37842
75318691	RecName: Full=Probable nucleoredoxin 1; Short=AtNrx1	6.45473	16.09	2	2	7	14	578	65.1286	5.0083
332003865	UBQ, helicase-c and DEAD-like helicase domain-containing protein	6.36173	19.37	2	2	25	20	1141	126.379	8.23584
12644056	RecName: Full=Proteasome subunit alpha type-3; AltName: Full=20S proteasome alpha subunit G-1; AltName: Full=DiDi 17A-2a; AltName: Full=Proteasome component 8; AltName: Full=Proteasome subunit alpha type-7	6.20129	17.27	2	2	5	7	249	27.3598	6.31592
75274070	RecName: Full=D-3-phosphoglycerate dehydrogenase 3, chloroplastic; Flags: Precursor	6.0533	23.3	2	2	23	16	588	62.0832	8.23584
75171244	RecName: Full=ATP-dependent 6-phosphofructokinase 4, chloroplastic; Short=ATP-PFK 4; Short=Phosphofructokinase 4; AltName: Full=Phosphohexokinase 4; Flags: Precursor	6.03246	17.36	2	2	6	9	530	58.4301	8.23584
9972364	Unknown protein	5.96159	14.81	2	2	9	15	520	58.6635	6.22705
7269051	putative protein	5.94117	12.7	2	2	5	6	441	52.3052	5.77002
330253538	transcription factor Pur-alpha 1	5.88274	29.49	2	2	7	8	295	32.0821	6.12549
332004969	Target of Myb protein 1	5.86999	18.18	2	2	4	7	297	33.3218	4.89404
461073	elongation factor 1 beta, EF-1 beta {internal fragments} [Arabidopsis thaliana, Peptide Partial, 30 aa, segment 4 of 4]	5.75723	100	2	2	4	11	30	3.33086	9.70068
1346194	RecName: Full=Glutathione reductase, cytosolic; Short=GR; Short=GRase; AltName: Full=OBP29	5.70616	14.63	2	2	7	11	499	53.8368	6.80029
8885548	oxysterol-binding protein	5.63499	18.32	2	2	5	10	453	51.474	5.35107
75338508	RecName: Full=Aspartic proteinase A3; Flags: Precursor	5.61308	28.74	2	2	20	15	508	55.5356	7.13721
75220282	RecName: Full=Probable fructokinase-5	5.54456	42.28	2	2	20	16	324	34.6659	7.29834
21592716	putative ATP synthase	5.29738	30.83	2	2	8	11	240	27.5795	7.38623
13626364	RecName: Full=Probable elongation factor 1-gamma 1; Short=EF-1-gamma 1; AltName: Full=eEF-1B gamma 1	4.59517	22.95	2	2	8	12	414	46.6306	5.47803
300540337	unnamed protein product	4.40248	11.28	2	2	5	7	514	55.5999	6.53662
332010094	GroES-like zinc-binding alcohol dehydrogenase family protein	4.13556	16.01	2	2	5	5	406	43.9945	8.39697
3377802	T2H3.8	4.05184	13.61	2	2	20	21	808	92.1429	6.56592
7269540	putative aspartate-tRNA ligase	4.00198	27.58	2	2	23	17	504	57.1412	6.3667
7267544	isoamylase-like protein	3.98302	8.4	2	2	5	8	702	79.5086	5.75732
75324340	RecName: Full=Thioredoxin Y1, chloroplastic; Short=AtTrxy1; Flags: Precursor	3.89853	18.02	2	2	2	4	172	19.238	8.85107
12643808	RecName: Full=Probable cadmium/zinc-transporting ATPase HMA1, chloroplastic; AltName: Full=Protein HEAVY METAL ATPASE 1; Flags: Precursor	3.85424	20.63	2	2	22	15	819	88.1329	7.89893
47117812	RecName: Full=Probable phospholipid hydroperoxide glutathione peroxidase 6, mitochondrial; Short=AtGPX1; Short=PHGPx; Flags: Precursor	3.83287	37.07	2	2	7	12	232	25.5683	9.34912
4539332	glycosyltransferase like protein (fragment), partial	3.74383	15.64	2	2	4	6	454	52.3645	6.46826
75154132	RecName: Full=AP-4 complex subunit epsilon; AltName: Full=AP-4 adaptor complex subunit epsilon; AltName: Full=Adaptor-related protein complex 4 subunit epsilon; AltName: Full=Epsilon subunit of AP-4; AltName: Full=Epsilon-adaptin	3.71002	13.54	2	2	22	17	938	103.67	5.52881
21593336	putative ATPase	3.58096	23.96	2	2	20	13	434	48.4346	6.75635
330252931	NAD(P)-linked oxidoreductase superfamily protein	3.54623	30.47	2	2	7	8	384	43.1272	8.11865
257305999	unnamed protein product	3.44889	37.31	2	2	7	7	268	29.6253	6.88818
75265982	RecName: Full=Protein TIC 55, chloroplastic; AltName: Full=Translocon at the inner envelope membrane of chloroplasts 55; Short=AtTIC55; AltName: Full=Translocon at the inner envelope membrane of chloroplasts 55-II; Flags: Precursor	3.30329	15.03	2	2	6	9	539	60.5691	8.68994
332008277	thioesterase family protein	3.29526	18.08	2	2	8	9	437	49.2756	7.48877
9758872	unnamed protein product	3.2689	20.4	2	2	20	15	495	56.7851	9.05615
4098968	germin-like protein, partial	2.96635	7.34	2	2	2	3	218	23.099	6.29053
8953711	unnamed protein product	2.56731	20.82	2	2	22	13	610	67.3775	6.17627
227206446	AT5G61410	2.52871	39.47	2	2	4	7	190	20.1067	6.53662
26397719	RecName: Full=Peroxidase 44; Short=Atperox P44; AltName: Full=ATP35; Flags: Precursor	2.33708	19.35	2	2	5	5	310	33.7843	9.93506
332661710	Lipase/lipooxygenase, PLAT/LH2 family protein	2.07111	4.97	2	2	2	4	181	20.123	5.18604
75329782	RecName: Full=Thioredoxin Y2, chloroplastic; Short=AtTrxy2; Flags: Precursor	2.06828	7.78	2	2	2	3	167	18.5806	8.26514
334302821	RecName: Full=3-hydroxyisobutyryl-CoA hydrolase-like protein 3, mitochondrial; Flags: Precursor	1.82217	24.94	2	2	8	9	421	46.2217	6.66846
26452343	unknown protein	1.79968	14.58	2	2	4	6	487	56.6411	5.32568
4262241	unknown protein	1.79244	25.33	2	2	6	12	225	25.0936	9.86182
164453462	NADH dehydrogenase subunit J, partial (chloroplast)	1.78809	33.6	2	2	3	4	125	14.7973	6.3667
75101015	RecName: Full=30S ribosomal protein S5, chloroplastic; Flags: Precursor	1.78275	15.51	2	2	4	5	303	32.6248	8.96826
110737436	hypothetical protein	1.76488	20.56	2	2	8	11	355	43.0737	8.17725
21593202	putative heat-shock protein	1.71932	22.92	2	2	6	7	349	38.7241	9.26123
332197441	receptor like protein 13	1.71884	12.1	2	2	7	10	1000	111.982	6.75635
148887446	RecName: Full=NEDD8-activating enzyme E1 catalytic subunit; AltName: Full=RUB-activating enzyme; AltName: Full=Ubiquitin-activating enzyme E1-like protein	1.66655	21.81	2	2	6	6	454	50.5091	5.66846
75304477	RecName: Full=Acetate/butyrate--CoA ligase AAE7, peroxisomal; AltName: Full=AMP-binding protein 7; Short=AtAMPBP7; AltName: Full=Acetyl-CoA synthetase; AltName: Full=Acyl-activating enzyme 7; AltName: Full=Butyryl-CoA synthetase; AltName: Full=Protein ACETATE NON-UTILIZING 1	0	11.95	2	2	6	29	569	62.916	8.11865
19883937	RecName: Full=Translationally-controlled tumor protein homolog; Short=TCTP	0	10.12	2	2	2	9	168	18.8985	4.64014
38257777	RecName: Full=Glucan endo-1,3-beta-glucosidase 5; AltName: Full=(1->3)-beta-glucan endohydrolase 5; Short=(1->3)-beta-glucanase 5; AltName: Full=Beta-1,3-endoglucanase 5; Short=Beta-1,3-glucanase 5; Flags: Precursor	0	22.93	2	2	6	7	484	52.6818	6.17627
332659944	aluminum induced protein with YGL and LRDR motifs	0	10	2	2	3	3	250	27.6045	5.85889
330252600	PNAS-3 related protein	0	24.88	2	2	3	4	213	23.6072	9.02686
538202	anoxia-induced protein, partial (chloroplast)	0	5.48	2	2	2	2	347	38.7969	6.80029
8920584	Identical to a 4,5 PIP kinase from Arabidopsis thaliana gb|Y12776 and contains a Phosphatidylinositol-4-phosphate 5-kinase PF|01504 domain	0	15.09	2	2	6	9	411	46.7387	8.99756
21593134	GRAB1-like protein	0	10.71	2	2	2	3	252	28.5374	8.03076
21553669	5,10-methylenetetrahydrofolate dehydrogenase:5,10-methenyltetrahydrofolate cyclohydrolase, putative	0	25.08	2	2	5	11	299	31.5469	8.1626
21553516	unknown	0	26.47	2	2	4	6	136	15.1295	8.67529
257345956	unnamed protein product	0	8.14	2	2	20	11	1389	155.171	7.07861
15809970	At2g36530/F1O11.16	98.2929	31.31	2	2	27	62	444	47.6744	6.06201
20147193	At1g61040/T7P1_17	58.4753	32.66	2	2	29	92	643	71.2078	8.99756
330251900	WD40 domain-containing protein	29.1549	33.49	2	2	24	25	648	71.1572	5.8335
14334534	putative mitochondrial processing peptidase alpha subunit	28.5517	13.03	2	2	7	21	499	54.0464	6.60986
2191151	contains similarity to membrane associated salt-inducible protein, partial	26.4408	23.8	2	2	26	27	878	100.577	7.85498
110740527	ATP sulfurylase precursor	20.6637	34.33	2	2	22	16	469	52.1069	8.86572
391358194	RecName: Full=Zinc finger CCCH domain-containing protein 19; Short=AtC3H19; AltName: Full=Protein Needed for RDR2-independent DNA methylation	18.4268	22.67	2	2	24	37	1773	194.931	4.79248
332656536	transducin family protein / WD-40 repeat family protein	15.4101	19.86	2	2	24	37	1913	211.855	5.41455
20141225	RecName: Full=Phospho-2-dehydro-3-deoxyheptonate aldolase 1, chloroplastic; AltName: Full=3-deoxy-D-arabino-heptulosonate 7-phosphate synthase 1; AltName: Full=DAHP synthase 1; AltName: Full=Phospho-2-keto-3-deoxyheptonate aldolase 1; Flags: Precursor	13.4573	14.1	2	2	7	13	525	57.9424	8.06006
332007383	lung seven transmembrane receptor family protein	12.994	12.98	2	2	5	11	439	50.1933	5.94775
332658804	nucleotide/nucleic acid binding protein	11.3372	25.49	2	2	27	26	816	91.5079	7.10791
332643306	DNA topoisomerase 2	11.2283	14.88	2	2	29	29	1438	160.31	7.50342
332644335	kinesin motor protein-like protein	11.2007	26.84	2	2	25	41	1263	142.579	5.61768
2499812	RecName: Full=Profilin-3	10.4945	9.7	2	2	2	8	134	14.4089	5.19873
75168881	RecName: Full=Dirigent protein 19; Short=AtDIR19; Flags: Precursor	9.83203	76.76	2	2	8	20	185	20.5495	9.43701
332641740	ribosomal protein S5/Elongation factor G/III/V family protein	9.7997	31.81	2	2	28	23	767	85.1497	5.64307
75315624	RecName: Full=Peroxisomal fatty acid beta-oxidation multifunctional protein AIM1; AltName: Full=Protein ABNORMAL INFLORESCENCE MERISTEM 1; Short=AtAIM1; Includes: RecName: Full=Enoyl-CoA hydratase/3-2-trans-enoyl-CoA isomerase/3-hydroxybutyryl-CoA epimerase; Includes: RecName: Full=3-hydroxyacyl-CoA dehydrogenase	9.5499	17.75	2	2	8	12	721	77.8086	9.31982
332641112	uncharacterized protein AT3G08030	9.34411	2.79	2	2	2	12	323	34.6789	7.59131
332195225	Leucine-rich repeat transmembrane protein kinase	8.81163	14.23	2	2	22	16	1047	114.694	6.90283
19310381	At2g40850/T20B5.5	8.21245	7.68	2	2	5	7	560	61.1575	5.89697
26453056	unknown protein	7.82008	20.34	2	2	9	10	536	60.2604	5.021
332661676	tetratricopeptide repeat domain-containing protein	6.81042	18.48	2	2	3	5	341	39.1302	8.77783
330255139	putative protein kinase	6.67951	30.45	2	2	9	9	440	49.2425	9.42236
332642761	AAA-type ATPase domain-containing protein	6.50736	11.98	2	2	22	18	993	111.293	6.13818
1931653	unknown protein; 98896-95855	6.45619	19.43	2	2	20	18	592	69.3888	8.52881
8777441	unnamed protein product	6.03194	24.02	2	2	8	10	458	51.8677	9.33447
21593011	unknown	5.48656	31.14	2	2	6	6	350	38.5869	9.08545
332660513	uncharacterized protein AT4G31440	5.32999	30.34	2	2	8	12	379	41.7755	8.68994
745998040	RecName: Full=Protein STRICTOSIDINE SYNTHASE-LIKE 1; Short=AtSSL1; AltName: Full=Strictosidine synthase 7; Short=AtSS7; Flags: Precursor	5.00619	55.08	2	2	23	20	394	44.3632	6.66846
75207336	RecName: Full=5-formyltetrahydrofolate cyclo-ligase-like protein COG0212; AltName: Full=Protein CLUSTERS OF ORTHOLOGOUS GROUP 212; Flags: Precursor	4.40398	31.36	2	2	9	12	354	39.5339	9.37842
3399765	heat shock transcription factor 21, partial	4.09152	29.68	2	2	8	10	401	46.2727	5.64307
75270351	RecName: Full=Heterogeneous nuclear ribonucleoprotein 1; Short=hnRNP1	4.08675	19.95	2	2	5	8	411	42.3276	5.89697
21593052	DAG protein, putative	3.9343	18.97	2	2	4	4	232	26.1571	8.88037
332643007	Senescence/dehydration-associated protein-like protein	3.6482	29.77	2	2	7	11	299	32.5775	8.14795
10177051	unnamed protein product	3.57993	17.16	2	2	7	10	571	65.559	6.55127
332004472	histidine kinase-like ATPase domain-containing protein	3.54634	18.68	2	2	22	18	696	79.4196	7.98682
21617933	nucleoid DNA-binding-like protein	3.42782	10.12	2	2	4	13	425	45.4611	9.08545
332198086	ubiquitin carboxyl-terminal hydrolase family protein	2.93785	21.79	2	2	7	8	413	47.2901	9.65674
700054520	RPP1-like protein, partial	2.67248	16.24	2	2	5	7	388	44.4247	6.18896
903894	ATPME2 precursor, partial	2.07656	6.36	2	2	4	6	582	63.8446	8.79248
332191547	SWAP (Suppressor-of-White-APricot)/surp RNA-binding domain-containing protein	2.07249	23.16	2	2	6	17	285	32.9581	6.39209
27805717	RecName: Full=25.3 kDa vesicle transport protein; Short=AtSEC22	2.06104	35.32	2	2	8	8	218	25.3161	8.99756
21537069	aldose 1-epimerase-like protein	2.04534	17.6	2	2	4	6	358	39.6414	8.86572
118575126	RecName: Full=Succinate-semialdehyde dehydrogenase, mitochondrial; Short=At-SSADH1; AltName: Full=Aldehyde dehydrogenase family 5 member F1; AltName: Full=NAD(+)-dependent succinic semialdehyde dehydrogenase; Flags: Precursor	1.97937	9.66	2	2	4	6	528	56.5234	6.91748
227202570	AT2G33800	1.96142	3.04	2	2	2	1	230	25.1528	8.49951
7268448	kinase like protein	1.92172	26.4	2	2	25	21	803	89.9364	6.66846
10178247	unnamed protein product	1.87769	14.66	2	2	6	7	457	52.4544	6.3667
10092339	unknown protein; 17672-20388	3.94581	19.93	2	2	6	7	281	31.9317	5.71924
10176858	unnamed protein product	4.9991	14.59	2	2	9	12	665	73.2896	8.25049
11127757	sucrose-phosphatase, partial	4.99633	38.81	2	2	22	14	420	47.5653	6.69775
11762116	At2g27680	6.2499	16.87	2	2	4	8	326	36.94	7.53271
12643375	RecName: Full=V-type proton ATPase subunit D; Short=V-ATPase subunit D; AltName: Full=Vacuolar H(+)-ATPase subunit D; AltName: Full=Vacuolar proton pump subunit D	0	16.48	2	2	4	4	261	29.0405	9.51025
12644540	RecName: Full=Probable NADH dehydrogenase [ubiquinone] 1 alpha subcomplex subunit 12	6.13379	43.4	2	2	7	7	159	18.3052	9.23193
16648755	At2g31880/F20M17.8	8.26689	23.4	2	2	9	17	641	71.0105	9.15869
17064774	Unknown protein	11.352	17.48	2	2	28	23	961	105.087	5.2749
17381052	putative peptide transporter protein	8.47664	34.78	2	2	23	21	368	40.9605	5.99854
21536517	3-hydroxyisobutyryl-coenzyme A hydrolase-like protein	2.36302	19.42	2	2	5	8	381	41.4072	5.41455
21536597	putative alpha NAC	1.66156	11.48	2	2	2	2	209	22.7522	4.42432
21537199	unknown	0	17.24	2	2	2	3	87	10.1614	8.88037
21592483	similar to late embryogenesis abundant proteins	1.79732	17.9	2	2	4	5	324	35.8847	4.86865
21595581	nifU-like protein	4.73223	34.94	2	2	4	4	166	17.8362	8.98291
23397333	putative scarecrow protein, partial	5.70082	12.78	2	2	5	15	587	65.4292	6.04932
246209	S-locus related protein SLR1 homolog	6.1331	18.45	2	2	5	7	439	50.155	8.71924
2462756	putative receptor kinase	2.71998	12.87	2	2	5	9	645	71.6331	8.68994
25089786	RecName: Full=ATP synthase subunit d, mitochondrial; Short=ATPase subunit d	3.41786	58.93	2	2	9	15	168	19.5739	5.18604
251764781	RecName: Full=Isoamylase 3, chloroplastic; Short=AtISA3; Flags: Precursor	2.06875	7.98	2	2	3	3	764	86.2671	6.04932
257340976	unnamed protein product	8.71266	16.64	2	2	24	16	1490	166.351	7.60596
26449534	putative importin beta	8.16997	14.11	2	2	7	8	808	89.7961	4.83057
28202123	RecName: Full=Histone H4	8.10655	33.01	2	2	5	9	103	11.4024	11.4731
28393210	putative protein kinase	5.88242	18.61	2	2	7	8	489	54.9976	5.69385
28393539	putative palmitoyl-protein thioesterase precursor	3.7838	15.61	2	2	4	8	314	34.5376	7.18115
28951055	At5g28237	5.26014	24.09	2	2	8	9	465	50.6267	7.03467
298545581	unnamed protein product	56.2802	30.91	2	2	50	116	2216	242.725	6.3667
3004869	glutathione peroxidase	5.24157	28.99	2	2	4	9	169	18.5975	7.07861
3157945	Contains similarity to axi 1 gene gb|X80301 from Nicotiana tabacum	11.2902	29.82	2	2	22	25	627	71.1186	9.14404
330250934	RNA helicase, ATP-dependent, SK12/DOB1 protein	7.13786	20.3	2	2	23	21	995	111.818	6.44287
330251919	AGC (cAMP-dependent, cGMP-dependent and protein kinase C) kinase family protein	8.2683	17.22	2	2	20	14	569	64.802	6.03662
332004145	RNA recognition motif-containing protein	8.54783	26.73	2	2	6	12	202	22.8099	4.65283
332005411	uncharacterized protein AT5G20090	0	8.25	2	2	2	7	97	10.8963	9.49561
332007166	uncharacterized protein AT5G40450	41.3727	22.74	2	2	46	67	2889	322.814	4.29736
332008199	uncharacterized protein AT5G47870	2.5638	18.59	2	2	2	2	199	21.3958	8.17725
332008608	Histidine kinase-, DNA gyrase B-, and HSP90-like ATPase family protein	10.7023	19.9	2	2	23	16	819	91.8684	7.43018
332009068	SPFH/Band 7/PHB domain-containing membrane-associated protein	6.6698	22.44	2	2	5	8	401	43.5796	9.05615
332010704	phosphoenolpyruvate carboxykinase 2	13.9666	30.45	2	2	23	17	670	72.8455	6.41748
332189486	Prefoldin chaperone subunit family protein	18.1669	26.85	2	2	7	17	391	44.0288	5.05908
332190333	alcohol dehydrogenase-like protein	0	15.11	2	2	4	4	278	30.5151	6.41748
332192421	T-complex protein 1 subunit epsilon	9.22998	29.19	2	2	22	12	459	51.1143	5.51611
332642945	Pyridoxamine 5'-phosphate oxidase family protein	1.8349	10.59	2	2	3	4	387	42.8247	6.93213
332646180	pectin lyase-like superfamily protein	6.08874	8.98	2	2	3	4	490	54.0645	4.99561
332657465	cupin domain-containing protein	1.75633	26.87	2	2	3	4	134	14.9275	8.67529
332660306	Dihydropterin pyrophosphokinase / Dihydropteroate synthase	6.22297	19.49	2	2	7	8	554	60.6992	7.43018
332660874	tRNA synthetase class II (D, K and N) family protein	4.25664	22.29	2	2	22	17	664	74.4697	7.18115
4646230	hypothetical protein	7.31529	14.68	2	2	22	21	899	102.295	8.49951
54036216	RecName: Full=Pleckstrin homology domain-containing protein 1; Short=AtPH1	4.66776	13.79	2	2	2	6	145	16.8004	7.34229
550554320	unnamed protein product	29.1195	19.96	2	2	20	23	566	62.1627	6.90283
62319752	tubulin beta-2/beta-3 chain	56.3696	50	2	2	20	34	218	25.2057	4.76709
6714442	unknown protein	26.5356	13	2	2	20	41	2070	226.837	5.93506
7268182	centromere protein homolog	18.5095	20.47	2	2	28	44	1676	192.84	5.2749
7269200	cysteine proteinase-like protein	1.79894	12.68	2	2	5	9	355	39.5245	5.89697
332191510	D-3-phosphoglycerate dehydrogenase	16.4607	32.26	2	2	25	36	651	69.6905	6.354
12644523	RecName: Full=Glycine cleavage system H protein 3, mitochondrial; Flags: Precursor	15.6027	32.53	2	2	3	6	166	17.8859	5.18604
9502431	Unknown protein	13.7209	23.91	2	2	6	9	368	41.2338	9.23193
75263857	RecName: Full=Soluble inorganic pyrophosphatase 4; AltName: Full=Pyrophosphate phospho-hydrolase 4; Short=PPase 4	12.7894	38.89	2	2	7	13	216	24.5604	5.46533
7594526	putative protein	11.4927	45.89	2	2	26	29	499	55.9407	7.89893
75145929	RecName: Full=Urease accessory protein D; Short=AtURED	11.1392	19.73	2	2	5	10	294	32.5926	7.66455
3513742	contains similarity to Zea mays embryogenesis transmembrane protein (GB:X97570)	11.0618	21.1	2	2	8	15	417	46.2949	8.71924
332278246	RecName: Full=DNA-directed RNA polymerase subunit beta; AltName: Full=PEP; AltName: Full=Plastid-encoded RNA polymerase subunit beta; Short=RNA polymerase subunit beta	10.7201	17.63	2	2	23	18	1072	120.983	8.49951
7211976	F13M7.11	10.528	32.57	2	2	23	17	479	55.0062	8.27979
12229672	RecName: Full=Methionine aminopeptidase 1A; Short=MAP 1A; Short=MetAP 1A; AltName: Full=Peptidase M 1A	10.3747	27.64	2	2	7	15	398	43.964	7.10791
332003054	protein Fes1C	10.34	29.82	2	2	6	11	285	31.6753	5.5415
18087513	AT5g18480/F20L16_200	9.63516	17.88	2	2	9	13	537	60.1433	8.88037
41017233	RecName: Full=Glutamate receptor 1.2; AltName: Full=Ligand-gated ion channel 1.2; Flags: Precursor	8.0871	19.95	2	2	22	20	867	98.0895	7.26904
332660631	nucleotide/sugar transporter family protein	7.99443	16.16	2	2	2	7	359	39.4023	9.17334
520478	pyruvate dehydrogenase E1 beta subunit	7.58481	28.37	2	2	8	13	363	39.1632	5.8335
332660627	F-type H+-transporting ATPase subunit b	7.54015	40.64	2	2	8	13	219	23.9027	5.85889
332645123	kinesin-related protein	6.96105	21.88	2	2	22	31	1051	118.687	7.98682
6579214	T23G18.2	6.1479	14	2	2	24	41	2658	301.638	8.19189
460425449	RecName: Full=Probable glycine-rich RNA-binding protein 1; Short=AtGR-RBP1; AltName: Full=AtRBG1	5.32898	33.56	2	2	5	8	149	16.0164	6.7417
20137681	RecName: Full=Cyanate hydratase; Short=Cyanase; AltName: Full=Cyanate hydrolase; AltName: Full=Cyanate lyase	4.84541	14.29	2	2	2	3	168	18.5805	5.63037
75161600	RecName: Full=Protein INVOLVED IN DE NOVO 2; AltName: Full=Protein RNA-DIRECTED DNA METHYLATION 12	4.59309	24.42	2	2	27	24	647	74.7781	5.88428
62318835	hypothetical protein, partial	4.40618	32.44	2	2	24	26	635	71.2727	7.37158
332661546	phospholipase like protein (PEARLI 4)	4.27043	26.1	2	2	20	18	521	58.741	8.98291
4850390	Strong similarity to gb|D78605 cytochrome P450 monooxygenase from Arabidopsis thaliana and is a member of the PF|00067 Cytochrome P450 family	4.03568	29.19	2	2	20	12	459	52.1715	8.32373
4263828	putative non-LTR retroelement reverse transcriptase	3.84419	18.17	2	2	27	23	1277	145.897	8.90967
7939552	MYB transcription factor-like protein	3.69981	27.89	2	2	6	8	337	39.0453	9.30518
75333951	RecName: Full=ABC transporter F family member 1; Short=ABC transporter ABCF.1; Short=AtABCF1; AltName: Full=GCN20-type ATP-binding cassette protein GCN1	3.6683	25.21	2	2	20	14	595	66.843	6.45557
332004215	RNA recognition motif (RRM)-containing protein	3.61986	23.86	2	2	28	25	947	109.117	8.29443
75099769	RecName: Full=Probable protein phosphatase 2C 5; Short=AtPP2C05	3.52769	31.31	2	2	9	15	428	45.7516	6.65381
45477193	RecName: Full=Pyridoxal 5'-phosphate synthase subunit PDX1.3; Short=AtPDX1.3; Short=AtPDX1;1; Short=PLP synthase subunit PDX1.3	3.49809	44.66	2	2	9	18	309	33.195	6.11279
3482933	Similar to cdc2 protein kinases	3.47463	25.85	2	2	27	22	967	108.11	9.26123
332003009	uncharacterized protein AT5G01790	3.43619	24.04	2	2	3	7	208	23.1337	9.77393
110743626	hypothetical protein, partial	3.29003	19.4	2	2	7	14	433	50.9972	7.92822
330254018	uncharacterized protein AT2G35480	2.68763	27.69	2	2	5	10	195	22.9944	11.5464
75273259	RecName: Full=Bifunctional protein FolD 2; AltName: Full=Tetrahydrofolate dehydrogenase/cyclohydrolase 2; Includes: RecName: Full=Methylenetetrahydrofolate dehydrogenase; Includes: RecName: Full=Methenyltetrahydrofolate cyclohydrolase	2.4947	34.11	2	2	7	21	299	31.5699	8.1626
75309038	RecName: Full=Probable flavonol synthase 5	2.45838	30.77	2	2	9	12	325	36.9406	4.81787
75098815	RecName: Full=Iron-sulfur cluster assembly protein 1; Short=AtISU1; Short=Protein ISCU-LIKE 1; AltName: Full=NifU-like N-terminal domain-containing protein ISU1; AltName: Full=NifU-like protein ISU1; Flags: Precursor	2.42461	22.16	2	2	3	3	167	17.9032	8.98291
300681242	RecName: Full=65-kDa microtubule-associated protein 5; Short=AtMAP65-5	2.26964	24	2	2	9	13	550	62.6144	6.771
75246487	RecName: Full=Pentatricopeptide repeat-containing protein At5g15980, mitochondrial; Flags: Precursor	1.9919	18.71	2	2	20	23	668	75.2502	7.37158
75273283	RecName: Full=Protein trichome birefringence-like 1	1.90922	27.16	2	2	23	15	556	62.9651	8.92432
9294686	mitochondrial carrier protein-like	1.85492	21.1	2	2	6	6	346	37.7577	9.51025
5360953	v-ATPase subunit D	1.66407	16.48	2	2	3	8	261	29.0546	9.51025
166897640	RecName: Full=Uricase; AltName: Full=Nodulin-35 homolog; AltName: Full=Urate oxidase	1.60606	43.69	2	2	20	17	309	34.8589	8.48486
75278027	RecName: Full=Cytochrome P450 82C2	0	17.78	2	2	7	9	523	58.9643	8.49951
26397728	RecName: Full=Peroxidase 69; Short=Atperox P69; AltName: Full=ATP3a; Flags: Precursor	0	9.67	2	2	3	7	331	35.6566	9.29053
75206079	RecName: Full=Putative B3 domain-containing protein At2g31460	0	6.15	2	2	2	2	244	27.5733	5.13525
4587572	Similar to gb|U70015 lysosomal trafficking regulator from Mus musculus and contains 2 PF|00400 WD40, G-beta repeats. ESTs gb|T43386 and gb|AA395236 come from this gene	10.3526	16.53	2	2	33	51	3600	400.553	6.12549
8778583	F28C11.19	7.99251	21.31	2	2	56	76	3134	362.27	9.48096
10177869	RAR1	7.75027	14.6	2	2	2	7	226	25.0158	7.2251
21554171	cyanate lyase (CYN)	6.44765	35.71	2	2	4	6	168	18.5485	7.32764
3702329	hypothetical protein	5.61543	34.21	2	2	6	9	342	39.5556	5.43994
122238362	RecName: Full=Phragmoplast orienting kinesin 2; AltName: Full=Kinesin POK2	5.3324	18.3	2	2	42	56	2771	314.865	5.21143
22655290	unknown protein	5.11795	18.77	2	2	4	8	277	29.4233	5.08447
75266215	RecName: Full=Oxysterol-binding protein-related protein 3B; AltName: Full=OSBP-related protein 3B	5.09228	21.83	2	2	9	17	458	51.923	5.18604
12643263	RecName: Full=20 kDa chaperonin, chloroplastic; AltName: Full=Chaperonin 10; Short=Ch-CPN10; Short=Cpn10; AltName: Full=Chaperonin 20; AltName: Full=Protein Cpn21; Flags: Precursor	4.58186	20.55	2	2	5	13	253	26.7855	8.88037
3775989	RNA helicase, partial	4.12176	20.92	2	2	7	11	411	45.3351	8.89502
75174757	RecName: Full=Methyl-CpG-binding domain-containing protein 8; Short=AtMBD8; Short=MBD08; AltName: Full=Methyl-CpG-binding protein MBD8	3.99572	26.91	2	2	9	12	524	58.6331	5.13525
39646370	unnamed protein product	3.98607	16.39	2	2	25	18	1318	146.405	5.2749
8954020	Contains similarity to a putative CDC6 protein At2g29680 gi|3582344 from Arabidopsis thaliana BAC T27A16 gb|AC005496	3.7555	34.88	2	2	22	19	473	51.8378	8.92432
330253959	urease accessory protein D	3.37709	16.67	2	2	3	8	264	29.6689	8.55811
22096383	RecName: Full=Uncharacterized protein At2g37660, chloroplastic; Flags: Precursor	2.79807	28.31	2	2	6	7	325	34.8582	8.30908
22136118	sedoheptulose-bisphosphatase precursor	2.21593	26.21	2	2	9	14	393	42.4156	6.90283
21618047	unknown	2.14613	25.13	2	2	22	12	585	66.4238	9.05615
21431766	RecName: Full=Fructose-1,6-bisphosphatase, chloroplastic; Short=FBPase; AltName: Full=D-fructose-1,6-bisphosphate 1-phosphohydrolase; Flags: Precursor	2.13211	13.67	2	2	4	6	417	45.1335	5.40186
332189587	MOS4-associated complex 3A	2.08295	9.94	2	2	4	5	523	56.8469	6.63916
75158667	RecName: Full=Fasciclin-like arabinogalactan protein 16; Flags: Precursor	1.90364	18.65	2	2	5	9	445	49.0696	6.84424
330251618	uncharacterized protein AT2G17990	1.85771	36.69	2	2	9	13	338	38.2465	4.77979
5732053	contains similarity to Pfam family PF00145 (C-5 cytosine-specific DNA methylase); score=10.4. E=0.051, N=1	1.78662	15.97	2	2	25	22	977	108.556	6.45557
21537259	beta-glucosidase, putative	1.72111	8.03	2	2	4	4	498	56.6179	7.43018
7767671	F27F5.22	1.71875	23	2	2	22	12	687	77.3497	5.26221
8778309	F14J16.17	1.6537	16.44	2	2	8	14	450	50.1742	8.55811
62901055	RecName: Full=Serine/threonine-protein kinase STN7, chloroplastic; AltName: Full=Protein STATE TRANSITION 7; AltName: Full=Stt7 homolog; Flags: Precursor	1.62997	13.35	2	2	20	13	562	63.212	9.31982
75277355	RecName: Full=50S ribosomal protein L6, chloroplastic; AltName: Full=Protein EMBRYO DEFECTIVE 2394; Flags: Precursor	0	46.64	2	2	8	11	223	24.6903	9.89111
75209196	RecName: Full=Cystine lyase CORI3; AltName: Full=Protein CORONATINE INDUCED 3; AltName: Full=Protein JASMONIC ACID RESPONSIVE 2; AltName: Full=Tyrosine aminotransferase CORI3	0	9.95	2	2	3	4	422	47.0092	6.27783
332195759	DNA-binding storekeeper protein-related transcriptional regulator	0	15.69	2	2	4	5	376	40.8547	5.5542
332195611	uncharacterized protein AT1G60783	0	21.7	2	2	3	6	106	11.704	8.63135
75309178	RecName: Full=Transcription factor PRE1; AltName: Full=Basic helix-loop-helix protein 136; Short=AtbHLH136; Short=bHLH 136; AltName: Full=Protein BANQUO 1; AltName: Full=Protein PACLOBUTRAZOL RESISTANCE 1; AltName: Full=bHLH transcription factor bHLH136	74.7251	20.65	1	2	2	46	92	10.5084	8.96826
75313114	RecName: Full=Heat shock 70 kDa protein 5; AltName: Full=Heat shock protein 70-5; Short=AtHsp70-5; AltName: Full=Heat shock protein 70b	58.3428	23.84	1	2	22	30	646	70.8704	5.41455
332659815	fructose-bisphosphate aldolase 5	56.8722	13.13	1	2	3	21	358	38.2698	5.80811
75127333	RecName: Full=Transcription initiation factor TFIID subunit 1b; AltName: Full=TAFII250-B; AltName: Full=TBP-associated factor 1b; Short=AtTAF1b; AltName: Full=Transcription initiation factor TFIID subunit 1-B	52.9832	23.68	1	2	32	99	1786	202.126	7.60596
45477177	RecName: Full=Pyridoxal 5'-phosphate synthase subunit PDX1.1; Short=AtPDX1.1; Short=AtPDX1;2; Short=PLP synthase subunit PDX1.1; AltName: Full=HEVER-like protein	43.4751	46.28	1	2	22	22	309	32.8409	5.99854
11133398	RecName: Full=Probable malate dehydrogenase, glyoxysomal; Flags: Precursor	30.542	42.09	1	2	22	26	354	37.4415	7.95752
75309852	RecName: Full=6-phosphogluconate dehydrogenase, decarboxylating 3	26.3704	26.95	1	2	9	19	486	53.5435	7.41553
75268018	RecName: Full=Probable fructose-bisphosphate aldolase 3, chloroplastic; Flags: Precursor	26.1485	24.04	1	2	8	16	391	42.3006	8.08936
75100413	RecName: Full=Isocitrate dehydrogenase [NAD] regulatory subunit 3, mitochondrial; AltName: Full=IDH-III; AltName: Full=Isocitric dehydrogenase 3; AltName: Full=NAD(+)-specific ICDH 3; Flags: Precursor	25.4446	33.97	1	2	7	12	368	39.9316	7.44482
13124454	RecName: Full=Phospholipase D alpha 2; Short=AtPLDalpha2; Short=PLD alpha 2; AltName: Full=Choline phosphatase 2; AltName: Full=Phosphatidylcholine-hydrolyzing phospholipase D 2	23.7072	21.11	1	2	22	20	810	91.5402	6.23975
83305440	RecName: Full=Protein RAE1; AltName: Full=RNA export factor 1	23.2248	18.91	1	2	4	33	349	38.2437	8.36768
75216119	RecName: Full=Succinate dehydrogenase [ubiquinone] flavoprotein subunit 2, mitochondrial; AltName: Full=Flavoprotein subunit 2 of complex II; Short=FP; Flags: Precursor	22.2167	22.15	1	2	23	23	632	69.3191	6.26514
18206365	RecName: Full=Aminomethyltransferase, mitochondrial; AltName: Full=Glycine cleavage system T protein; Short=GCVT; Flags: Precursor	20.6049	37.5	1	2	23	21	408	44.4168	8.36768
332005526	glycosyl hydrolase family protein	19.5384	15.81	1	2	8	17	626	67.6072	9.11475
1170619	RecName: Full=Kinesin-1; AltName: Full=Kinesin-like protein A	18.2101	22.32	1	2	24	35	793	88.9924	7.1958
49065785	RecName: Full=Photosystem I iron-sulfur center; AltName: Full=9 kDa polypeptide; AltName: Full=PSI-C; AltName: Full=Photosystem I subunit VII; AltName: Full=PsaC	18.1001	35.8	1	2	2	5	81	9.03219	7.07861
332005528	glycosyl hydrolase family protein	18.0854	19.87	1	2	9	18	624	67.8832	9.12939
4678197	putative retroelement pol polyprotein	17.5754	19.05	1	2	23	28	1454	162.682	8.93896
332004509	Aldolase-type TIM barrel family protein	17.3656	25.8	1	2	8	12	438	47.6696	6.43018
591402084	glycosyltransferase, partial	17.3001	17.23	1	2	6	17	505	58.0034	8.99756
90185106	RecName: Full=Serine--glyoxylate aminotransferase; AltName: Full=Alanine--glyoxylate aminotransferase; Short=AGT; AltName: Full=Asparagine aminotransferase; AltName: Full=Serine--pyruvate aminotransferase	16.6529	24.94	1	2	8	12	401	44.1801	7.82568
75170926	RecName: Full=5-oxoprolinase; AltName: Full=5-oxo-L-prolinase; Short=5-OPase; AltName: Full=Protein OXOPROLINASE 1; AltName: Full=Pyroglutamase	16.4569	19.35	1	2	24	17	1266	137.444	5.85889
75209015	RecName: Full=Dirigent protein 6; Short=AtDIR6; Flags: Precursor	16.0327	29.41	1	2	4	15	187	21.3977	8.35303
332008841	prolyl-tRNA synthetase	15.9453	25.97	1	2	20	15	543	60.7089	7.02002
75220397	RecName: Full=Ubiquitin-activating enzyme E1 2; Short=AtUBA2	14.7238	21.08	1	2	28	24	1077	119.548	5.2876
7268684	putative protein	13.8619	10.27	1	2	7	10	964	107.161	4.89404
4063759	Mutator-like transposase	13.7528	20.14	1	2	23	20	715	80.331	5.75732
332660409	uncharacterized protein AT4G30790	13.6578	22.65	1	2	29	31	1148	129.102	5.74463
332643691	Rossmann-fold NAD(P)-binding domain-containing protein	13.0619	43.67	1	2	6	10	300	31.6794	7.44482
75273696	RecName: Full=3-hydroxyisobutyryl-CoA hydrolase-like protein 4, mitochondrial; Flags: Precursor	12.3174	21.53	1	2	7	12	418	45.7113	6.45557
75171125	RecName: Full=Formin-like protein 6; Short=AtFH6; Short=AtFORMIN-6; Flags: Precursor	11.7198	16.57	1	2	24	18	899	98.5886	9.31982
332646792	class II aaRS and biotin synthetases superfamily protein	11.6538	16.79	1	2	6	10	530	60.7167	6.40479
332658520	tRNA/rRNA methyltransferase (SpoU) family protein	11.2317	13.14	1	2	28	26	1850	207.796	6.60986
75219814	RecName: Full=Metacaspase-6; Short=AtMC6; AltName: Full=Metacaspase 2c; Short=AtMCP2c; AltName: Full=Metacaspase-5	11.088	26.9	1	2	4	7	368	40.2173	4.84326
332010782	Glycosyl hydrolase family protein	10.663	23.5	1	2	27	19	1047	117.933	8.17725
75335843	RecName: Full=Probable mannose-1-phosphate guanylyltransferase 2	10.6048	24.45	1	2	6	9	364	39.7828	6.01123
332658151	FBD-like domain family protein	10.1908	36.31	1	2	4	7	168	19.1395	4.91943
332007807	putative glutathione S-transferase	9.98652	15.08	1	2	3	10	325	37.3193	6.32861
75308916	RecName: Full=Enolase 1, chloroplastic; AltName: Full=2-phospho-D-glycerate hydro-lyase 1; AltName: Full=2-phosphoglycerate dehydratase 1; Flags: Precursor	9.67623	25.58	1	2	8	13	477	51.4423	6.12549
25090061	RecName: Full=Aldehyde dehydrogenase family 7 member B4; AltName: Full=Antiquitin-1; AltName: Full=Turgor-responsive ALDH	9.6544	29.33	1	2	20	12	508	54.1738	5.5415
12230648	RecName: Full=Probable methionine--tRNA ligase; AltName: Full=Methionyl-tRNA synthetase; Short=MetRS	9.63413	20.33	1	2	22	14	797	89.7965	7.00537
12229741	RecName: Full=Cytochrome b5 isoform B; Short=AtCb5-B; AltName: Full=Cytochrome b5 isoform 2; AltName: Full=Cytochrome b5 isoform E; Short=AtCb5-E	9.26228	13.43	1	2	2	2	134	15.0065	5.14795
332190649	uncharacterized protein AT1G11684	9.11913	32.31	1	2	2	5	65	7.75796	7.75244
332194729	phototropic-responsive NPH3-like protein	8.97288	16.74	1	2	6	9	454	50.2815	8.03076
332646163	nuclear RNA polymerase A1	8.86894	16.11	1	2	29	33	1670	187.457	6.32861
75337742	RecName: Full=Pinoresinol reductase 2; Short=AtPrR2; AltName: Full=(-)-pinoresinol reductase; AltName: Full=Pinoresinol-lariciresinol reductase 2; Short=AtPLR2	8.57714	16.4	1	2	5	7	317	35.393	6.20166
75313795	RecName: Full=40S ribosomal protein S28-1	8.52906	18.75	1	2	2	4	64	7.36597	10.8286
75336830	RecName: Full=Polyribonucleotide nucleotidyltransferase 2, mitochondrial; Short=AtmtPNPase; AltName: Full=Polynucleotide phosphorylase 2; Short=PNPase 2; Flags: Precursor	8.45268	17.26	1	2	23	19	991	107.704	6.63916
332657871	uncharacterized protein AT4G13370	8.15516	24.37	1	2	25	17	673	73.3868	9.5542
75175206	RecName: Full=Putative pentatricopeptide repeat-containing protein At1g17630	8.1182	18.6	1	2	8	9	731	82.2187	7.37158
332656806	protein kinase family protein	7.92444	24.19	1	2	20	16	492	54.7011	7.69385
4646195	Contains similarity to F13P17.8 gi|3337355 hypothetical protein from Arabidopsis thaliana BAC gb|AC004481. EST gb|AA394560 comes from this gene	7.58103	21.57	1	2	27	23	1159	134.244	7.04932
2501056	RecName: Full=Serine--tRNA ligase; AltName: Full=Seryl-tRNA synthetase; Short=SerRS; AltName: Full=Seryl-tRNA(Ser/Sec) synthetase	7.52606	9.98	1	2	4	5	451	51.5963	6.66846
75206859	RecName: Full=Ras-related protein RABA1d; Short=AtRABA1d; AltName: Full=Ras-related protein Rab11B; Short=AtRab11B; AltName: Full=Ras-related protein SGBP; Short=AthSGBP	7.44166	29.44	1	2	4	19	214	23.8549	5.35107
12585313	RecName: Full=ATPase 10, plasma membrane-type; AltName: Full=Proton pump 10	7.40089	14.36	1	2	22	16	947	104.749	6.43018
7076764	putative protein	7.28058	26.86	1	2	27	19	644	72.2755	9.1001
330253028	uncharacterized protein AT2G28430	7.24255	22.35	1	2	2	4	85	9.78007	8.47021
75309235	RecName: Full=Ornithine aminotransferase, mitochondrial; AltName: Full=Ornithine delta-aminotransferase; AltName: Full=Ornithine--oxo-acid aminotransferase; Flags: Precursor	7.01859	9.89	1	2	3	6	475	52.1448	7.44482
75182856	RecName: Full=Uncharacterized protein At3g61260	6.69922	38.68	1	2	7	15	212	23.13	5.64307
75265910	RecName: Full=NAD-dependent malic enzyme 1, mitochondrial; Short=AtNAD-ME1; Short=NAD-malic enzyme 1; Flags: Precursor	6.52534	8.19	1	2	5	9	623	69.6111	5.45264
75333821	RecName: Full=RNA-binding protein CP31B, chloroplastic; Flags: Precursor	6.51417	18.34	1	2	3	4	289	31.8498	4.95752
332641707	uncharacterized protein AT3G12650	6.42225	26.05	1	2	4	4	238	26.8692	9.77393
75099367	RecName: Full=Bifunctional protein FolD 3, chloroplastic; AltName: Full=Tetrahydrofolate dehydrogenase/cyclohydrolase 3; Includes: RecName: Full=Methylenetetrahydrofolate dehydrogenase; Includes: RecName: Full=Methenyltetrahydrofolate cyclohydrolase; Flags: Precursor	6.29226	26.13	1	2	8	12	310	33.6745	7.79639
75311698	RecName: Full=Chloroplast stem-loop binding protein of 41 kDa a, chloroplastic; Short=CSP41-a; Flags: Precursor	6.20565	23.4	1	2	7	10	406	43.9025	8.42627
20197837	hypothetical protein	6.14978	20.8	1	2	25	21	1048	119.388	6.46826
9758853	non-LTR retroelement reverse transcriptase-like protein	5.88164	13.98	1	2	26	37	1223	141.463	9.36377
4835766	Contains similarity to gb|AB017693 transfactor (WERBP-1) from Nicotiana tabacum. ESTs gb|H39299, gb|T41875, gb|H38232 and gb|N38325 come from this gene	5.71685	20.71	1	2	6	9	367	40.5631	8.86572
330253377	uncharacterized protein AT2G30985	5.66332	69.23	1	2	2	2	52	5.64087	10.0083
1168256	RecName: Full=Aspartate aminotransferase, mitochondrial; AltName: Full=Transaminase A; Flags: Precursor	5.58653	29.3	1	2	22	28	430	47.727	8.19189
330255230	uncharacterized protein AT2G43780	5.58313	38.81	1	2	3	4	67	7.13364	8.47021
332004836	glycosyl hydrolase family 81 protein	5.52525	7.92	1	2	3	4	745	82.8206	6.69775
75313059	RecName: Full=ATP-dependent Clp protease proteolytic subunit 5, chloroplastic; AltName: Full=Endopeptidase ClpP5; Short=nClpP5; AltName: Full=nClpP1; Flags: Precursor	5.14389	35.23	1	2	6	12	298	32.3353	8.23584
332009502	galactose mutarotase-like superfamily protein	5.0352	22.44	1	2	7	9	312	35.4252	6.03662
160011035	RecName: Full=Formin-like protein 15a; Short=AtFH15a	4.97355	22.72	1	2	5	84	405	45.942	8.82178
20198037	hypothetical protein	4.8924	27.18	1	2	8	18	515	58.7575	8.01611
332197075	receptor like protein 11	4.75951	11.22	1	2	7	21	784	88.6749	6.87354
332010775	uncharacterized protein AT5G66090	4.69995	15.24	1	2	2	3	210	22.5259	6.69775
75099369	RecName: Full=Bifunctional protein FolD 4, chloroplastic; AltName: Full=Protein EMBRYO DEFECTIVE 3127; AltName: Full=Tetrahydrofolate dehydrogenase/cyclohydrolase 4; Includes: RecName: Full=Methylenetetrahydrofolate dehydrogenase; Includes: RecName: Full=Methenyltetrahydrofolate cyclohydrolase; Flags: Precursor	4.38328	15.28	1	2	5	7	360	38.7172	8.27979
75313899	RecName: Full=Aldehyde dehydrogenase family 2 member B4, mitochondrial; Short=ALDH2a; Flags: Precursor	4.3419	12.45	1	2	7	10	538	58.5521	7.45947
332196514	uncharacterized protein AT1G67350	4.30215	8.16	1	2	2	2	98	11.7837	5.51611
332194675	ribosomal protein L22p/L17e family protein	4.26305	25.65	1	2	6	30	269	30.1384	10.5942
332194599	putative LRR receptor-like serine/threonine-protein kinase	4.26292	18.82	1	2	9	13	744	82.7679	5.89697
10092262	hypothetical protein; 58049-55604	4.20978	16.88	1	2	7	12	634	70.6445	7.91357
332005161	cytokine-induced anti-apoptosis inhibitor 1, Fe-S biogenesis protein	4.20797	25.27	1	2	4	5	182	20.2492	8.1626
75335010	RecName: Full=Putative ABC transporter B family member 8; Short=ABC transporter ABCB.8; Short=AtABCB8; AltName: Full=P-glycoprotein 8; AltName: Full=Putative multidrug resistance protein 22	4.20161	15.71	1	2	26	21	1241	137.026	8.85107
75334096	RecName: Full=Phytosulfokine receptor 2; Short=AtPSKR2; AltName: Full=Phytosulfokine LRR receptor kinase 2; Flags: Precursor	4.10641	16.02	1	2	22	12	1036	114.268	6.53662
7267485	hypothetical protein	4.08156	32.76	1	2	4	4	174	19.975	4.83057
7523694	Hypothetical protein	4.07197	14.85	1	2	7	9	478	54.9837	10.0815
75098247	RecName: Full=Guanosine nucleotide diphosphate dissociation inhibitor 2; Short=AtGDI2	3.97542	14.41	1	2	7	13	444	49.5067	5.74463
75099638	RecName: Full=Cyclase-associated protein 1; Short=AtCAP1; AltName: Full=Adenylyl cyclase-associated protein	3.94664	13.87	1	2	7	10	476	50.9377	6.65381
75173356	RecName: Full=ACT domain-containing protein ACR11; AltName: Full=Protein ACT DOMAIN REPEATS 11; Flags: Precursor	3.89705	21.72	1	2	5	5	290	31.2753	5.13525
9581889	TEL1S.3	3.89315	22.41	1	2	2	4	116	13.1336	7.23975
75206241	RecName: Full=Ferredoxin-thioredoxin reductase catalytic chain, chloroplastic; Short=FTR-C; AltName: Full=Ferredoxin-thioredoxin reductase subunit B; Short=FTR-B; Flags: Precursor	3.82381	16.44	1	2	5	6	146	16.4229	7.88428
34222630	RecName: Full=COBRA-like protein 5; Flags: Precursor	3.72616	19.61	1	2	2	5	204	22.4654	9.75928
14548097	RecName: Full=Probable inositol 3-phosphate synthase isozyme 3; Short=AtIPS3; Short=MIP synthase 3; AltName: Full=Myo-inositol 1-phosphate synthase 3; Short=AtMIPS 3; Short=MI-1-P synthase 3	3.7145	12.16	1	2	4	7	510	56.3816	5.85889
75216987	RecName: Full=Probable galacturonosyltransferase 7; AltName: Full=Like glycosyl transferase 7	3.71427	26.01	1	2	22	12	619	69.7047	8.42627
9758369	unnamed protein product	3.60581	6.67	1	2	8	13	1065	120.857	6.16357
344189766	Chain H, The Crystal Structure Of Sucrose Synthase-1 From Arabidopsis Thaliana And Its Functional Implications.	3.54727	17.03	1	2	20	18	816	93.6949	6.354
75309247	RecName: Full=Lipoxygenase 4, chloroplastic; Short=AtLOX4; AltName: Full=LOX3-like protein; Flags: Precursor	3.53659	25.49	1	2	28	20	926	104.749	7.47412
122214369	RecName: Full=Putative U-box domain-containing protein 46; AltName: Full=Plant U-box protein 46	3.53164	16.38	1	2	6	7	458	50.8409	6.48096
6685905	RecName: Full=DNA-directed RNA polymerase subunit beta''; AltName: Full=PEP; AltName: Full=Plastid-encoded RNA polymerase subunit beta''; Short=RNA polymerase subunit beta''	3.39481	11.26	1	2	22	23	1376	156.268	9.36377
332657141	uncharacterized protein AT4G05631	3.27022	27.99	1	2	7	10	293	33.1491	9.40771
332006948	tryptophan synthase beta chain	2.71656	23.12	1	2	8	13	506	55.7066	7.23975
332009975	glycerol-3-phosphate acyltransferase 9	2.69687	15.43	1	2	3	5	376	42.9922	8.52881
528050022	RecName: Full=Putative proteasome subunit alpha type-4-B; AltName: Full=20S proteasome alpha subunit C-2; AltName: Full=Proteasome subunit alpha type-3	2.6829	20.67	1	2	3	5	208	22.7165	7.48877
62901057	RecName: Full=Trifunctional UDP-glucose 4,6-dehydratase/UDP-4-keto-6-deoxy-D-glucose 3,5-epimerase/UDP-4-keto-L-rhamnose-reductase RHM1; AltName: Full=Protein REPRESSOR OF LRX1 1; AltName: Full=Rhamnose biosynthetic enzyme 1; Short=AtRHM1; Includes: RecName: Full=UDP-glucose 4,6-dehydratase; Includes: RecName: Full=UDP-4-keto-6-deoxy-D-glucose 3,5-epimerase/UDP-4-keto-L-rhamnose 4-keto-reductase	2.30955	14.05	1	2	7	8	669	75.324	7.28369
21536868	unknown	2.27793	40.91	1	2	4	5	176	19.1211	9.74463
75311815	RecName: Full=Mitochondrial phosphate carrier protein 2, mitochondrial; AltName: Full=Mitochondrial phosphate transporter 2; Short=MPT2; AltName: Full=Phosphate transporter 3;2; Flags: Precursor	2.27456	10.47	1	2	4	6	363	38.9992	9.29053
75268068	RecName: Full=F-box protein At2g38590	2.25338	13.21	1	2	5	8	424	50.3216	8.68994
12322430	unknown protein; 47274-47738	2.14552	16.88	1	2	3	3	154	18.0509	9.26123
629574	protein QA300026 - Arabidopsis thaliana (fragment)	2.14433	66.67	1	2	2	1	15	1.65578	3.95459
75318109	RecName: Full=Calmodulin-like protein 8; Short=AtCaM-8	2.10478	11.26	1	2	2	1	151	17.1451	4.14502
12585488	RecName: Full=V-type proton ATPase subunit C; Short=V-ATPase subunit C; AltName: Full=Vacuolar H(+)-ATPase subunit C; AltName: Full=Vacuolar proton pump subunit C	2.08269	23.47	1	2	7	10	375	42.5927	5.5415
332010499	Inositol monophosphatase family protein	2.0823	12.62	1	2	5	6	404	43.9486	6.85889
75151275	RecName: Full=Pre-mRNA cleavage factor Im 25 kDa subunit 2	2.07472	19.5	1	2	4	4	200	22.8147	9.11475
332009298	cysteine/histidine-rich C1 domain-containing protein	2.03857	3.46	1	2	2	3	578	66.6675	6.93213
75311632	RecName: Full=Anthocyanidin 3-O-glucoside 2'''-O-xylosyltransferase; Short=A3G2''XylT	1.9224	14.74	1	2	4	4	468	52.0144	6.3667
330253745	glycolipid transfer protein 1	1.88459	17.82	1	2	4	8	202	22.7253	7.38623
75268193	RecName: Full=Methylthioribose kinase; Short=AtMTK; Short=MTR kinase	1.87298	17.38	1	2	7	11	420	48.0402	5.73193
75180968	RecName: Full=PsbP domain-containing protein 6, chloroplastic; AltName: Full=OEC23-like protein 1; Flags: Precursor	1.79964	22.9	1	2	4	4	262	28.6122	9.26123
332642489	putative dihydropyrimidine dehydrogenase	1.7371	21.13	1	2	6	11	426	46.8164	6.80029
6685714	RecName: Full=Cytochrome b6-f complex subunit 4; AltName: Full=17 kDa polypeptide	1.7304	6.25	1	2	2	2	160	17.4195	7.18115
75263138	RecName: Full=Homeobox-leucine zipper protein HDG11; AltName: Full=HD-ZIP protein HDG11; AltName: Full=Homeodomain GLABRA 2-like protein 11; AltName: Full=Homeodomain transcription factor HDG11; AltName: Full=Protein HOMEODOMAIN GLABROUS 11	1.72909	13.16	1	2	5	5	722	79.0701	6.69775
6685374	RecName: Full=Apocytochrome f; Flags: Precursor	1.65991	11.88	1	2	4	4	320	35.3348	8.29443
1708461	RecName: Full=IAA-amino acid hydrolase ILR1-like 1; Flags: Precursor	1.64202	7.76	1	2	3	10	438	47.6615	6.66846
4335721	putative Ta11-like non-LTR retroelement protein	1.63023	17.49	1	2	9	12	589	65.736	6.85889
7523383	putative protein	1.62901	11.74	1	2	8	9	903	101.862	5.32568
332645673	RNI-like superfamily protein	1.62132	5.53	1	2	2	2	434	49.849	5.59229
20140011	RecName: Full=Probable signal peptidase complex subunit 2; AltName: Full=Microsomal signal peptidase 25 kDa subunit; Short=SPase 25 kDa subunit	1.60019	11.46	1	2	2	6	192	21.6287	8.93896
13878402	RecName: Full=Cytochrome P450 71A23	0	7.04	1	2	3	7	483	54.7266	7.84033
75337342	RecName: Full=Alcohol dehydrogenase-like 2	0	19.17	1	2	7	9	386	42.356	6.04932
75181323	RecName: Full=Protein trichome birefringence-like 6	0	15.37	1	2	6	7	475	54.6036	9.39307
12585297	RecName: Full=Phosphomannomutase; Short=AtPMM	0	18.7	1	2	5	5	246	27.7441	5.5415
88953602	RecName: Full=Uncharacterized protein At1g24010	0	31.21	1	2	2	3	141	16.466	4.729
75273160	RecName: Full=Protein Iojap, chloroplastic; Flags: Precursor	0	9.24	1	2	2	3	238	26.3614	5.5415
38605500	RecName: Full=50S ribosomal protein L11, chloroplastic; AltName: Full=CL11; Flags: Precursor	0	17.57	1	2	3	3	222	23.1336	9.65674
6016183	RecName: Full=Photosystem II stability/assembly factor HCF136, chloroplastic; Flags: Precursor	0	20.84	1	2	6	10	403	44.0764	7.34229
75097412	RecName: Full=Mannose-1-phosphate guanylyltransferase 1; AltName: Full=GDP-mannose pyrophosphorylase 1; AltName: Full=Protein CYTOKINESIS DEFECTIVE 1; AltName: Full=Protein EMBRYO DEFECTIVE 101; AltName: Full=Protein HYPERSENSITIVE TO AMMONIUM ION 1; AltName: Full=Protein SENSITIVE TO OZONE 1; AltName: Full=Protein VITAMIN C DEFECTIVE 1	0	23.27	1	2	5	5	361	39.5519	6.72705
332195533	serine/threonine-protein kinase WNK (With No lysine)-related protein	0	6.48	1	2	2	3	386	43.4919	6.3667
332193783	uncharacterized protein AT1G40083	0	19.65	1	2	4	6	173	20.1118	5.10986
332193548	uncharacterized protein AT1G34070	0	14.94	1	2	5	43	308	35.2666	9.45166
332010182	DNA-binding domain-containing protein	0	9.96	1	2	2	3	673	74.7032	4.27197
332009752	uncharacterized protein AT5G59050	0	10.36	1	2	2	5	193	21.9369	5.09717
332004406	calcium-dependent lipid-binding domain-containing protein	0	15.24	1	2	4	14	374	42.078	5.021
332646413	leucine-rich repeat-containing protein	0	7.88	1	2	3	6	419	46.4383	7.41553
332644820	chloroplastic lipocalin	0	18.13	1	2	4	6	353	39.0903	6.7417
7523691	Hypothetical protein	0	19.14	1	2	5	8	371	42.1757	9.14404
6466953	unknown protein	0	11.19	1	2	6	7	670	74.9409	8.88037
21554579	flavonol synthase-like protein	0	15.96	1	2	4	9	332	37.1696	5.30029
332644841	BAH and TFIIS domain-containing protein	25.5937	26.57	1	2	29	37	1611	172.124	6.37939
75099187	RecName: Full=Pentatricopeptide repeat-containing protein At2g35030, mitochondrial; Flags: Precursor	24.9411	28.87	1	2	25	28	627	71.3639	8.30908
7269096	putative protein	23.2191	45.1	1	2	23	21	490	46.3766	4.56396
75171830	RecName: Full=Putative pentatricopeptide repeat-containing protein At5g40405	22.7086	19.77	1	2	7	18	612	68.8264	7.40088
332641518	cysteine/histidine-rich C1 domain-containing protein	18.4365	12.2	1	2	9	24	910	105.011	8.27979
332191377	P-loop containing nucleoside triphosphate hydrolases superfamily protein	17.4614	15.33	1	2	26	41	2127	239.554	8.44092
75336082	RecName: Full=Probable UDP-N-acetylglucosamine--peptide N-acetylglucosaminyltransferase SEC; AltName: Full=Protein SECRET AGENT	16.9462	15.56	1	2	9	13	977	110.043	7.23975
5724774	contains similarity to retrotransposons; may be a pseudogene	16.3316	14.01	1	2	26	26	1428	163.112	6.06201
75273796	RecName: Full=Pentatricopeptide repeat-containing protein At3g15590, mitochondrial; Flags: Precursor	11.7309	30.49	1	2	23	31	610	69.35	8.36768
75318617	RecName: Full=Putative leucine-rich repeat receptor-like protein kinase At2g19210; Flags: Precursor	11.2269	21.91	1	2	22	24	881	98.3714	6.59521
332644249	maternal effect embryo arrest 38 protein	10.1589	33.56	1	2	9	15	295	33.3367	8.90967
7529731	putative protein	9.87091	20.88	1	2	9	19	565	63.6799	7.57666
75264050	RecName: Full=Probable inactive purple acid phosphatase 1; Flags: Precursor	9.80046	19.58	1	2	20	13	613	68.1987	6.75635
332008686	receptor-like kinase MOL1	9.74861	15.53	1	2	22	16	895	98.8435	7.02002
75171127	RecName: Full=Protein DA1-related 6	8.78942	20.5	1	2	22	15	644	73.5991	5.04639
7682798	Hypothetical protein T15F17.j	8.56259	44.9	1	2	3	6	49	5.79898	9.5249
332641471	DCD (Development and Cell Death) domain protein	8.39847	30.15	1	2	22	15	607	67.7739	7.21045
330253950	trimeric LpxA-like enzyme	7.56599	12.33	1	2	7	13	730	81.8122	4.67822
75331246	RecName: Full=F-box/LRR-repeat protein 17; AltName: Full=F-box-like protein 17	6.94541	12.98	1	2	5	11	593	64.7271	7.97217
75173883	RecName: Full=Protein NLP4; Short=AtNLP4; AltName: Full=NIN-like protein 4; AltName: Full=Nodule inception protein-like protein 4	6.92779	13.27	1	2	6	9	844	94.1724	5.70654
332192360	WD40 domain-containing protein	6.21685	19.76	1	2	5	8	415	45.7682	8.41162
332193638	General transcription factor 2-related zinc finger protein	5.75309	25.27	1	2	7	9	459	53.0339	6.02393
75219484	RecName: Full=Suppressor of mec-8 and unc-52 protein homolog 2; Short=AtSMU-2; AltName: Full=Protein RED-like; AltName: Full=RNA splicing protein SMU2	5.47208	11.97	1	2	6	9	585	66.2895	5.22412
332642907	leucine-rich repeat-containing protein	5.4253	15.07	1	2	4	15	365	39.8366	8.41162
7576220	putative protein	5.35124	24.04	1	2	9	17	470	53.1549	8.41162
332659204	uncharacterized protein AT4G22400	5.01198	20.8	1	2	4	49	327	37.9572	6.3667
330250410	receptor-like kinase TMK3	4.23607	9.76	1	2	5	5	943	101.896	6.354
75219937	RecName: Full=Probable F-box protein At4g22030	4.03926	19.33	1	2	8	11	626	70.0479	7.84033
332644556	uncharacterized protein AT3G45820	3.73848	43.75	1	2	5	5	112	12.0741	4.61475
75337164	RecName: Full=DEAD-box ATP-dependent RNA helicase 45	3.53634	30.23	1	2	23	29	989	111.557	5.8208
332658332	2-oxoglutarate (2OG) and Fe(II)-dependent oxygenase superfamily protein	2.63236	22.53	1	2	6	10	364	40.3511	6.18896
6685916	RecName: Full=30S ribosomal protein S8, chloroplastic	2.55987	27.61	1	2	4	4	134	15.4696	10.9312
332661038	1-phosphatidylinositol phosphodiesterase-related protein	2.17433	12.53	1	2	3	4	391	44.3126	5.88428
332007342	DNA-binding storekeeper protein-related transcriptional regulator	2.07185	46.71	1	2	4	14	152	17.3619	9.5835
75171712	RecName: Full=Pentatricopeptide repeat-containing protein At5g12100, mitochondrial; Flags: Precursor	2.01746	20.1	1	2	24	26	816	91.8588	6.27783
75335460	RecName: Full=Probable receptor-like protein kinase At5g47070	2.01343	28.54	1	2	8	11	410	46.7945	9.53955
332006472	uncharacterized protein AT5G28960	1.9483	22.57	1	2	7	30	536	61.2127	8.646
218563493	RecName: Full=Putative E3 ubiquitin-protein ligase ARI4; AltName: Full=ARIADNE-like protein ARI4; AltName: Full=Protein ariadne homolog 4	1.90439	8.32	1	2	3	3	529	61.5853	5.63037
332643198	receptor like protein 37	1.99775	4.55	1	2	3	3	835	93.1596	6.11279
114152843	RecName: Full=Mitogen-activated protein kinase 15; Short=AtMPK15; Short=MAP kinase 15	6.80843	25.69	1	2	23	23	576	65.2105	8.52881
122214302	RecName: Full=Protein argonaute 8	3.65692	15.88	1	2	22	12	850	95.4456	8.71924
122214307	RecName: Full=Probable pectinesterase/pectinesterase inhibitor 54; Includes: RecName: Full=Pectinesterase inhibitor 54; AltName: Full=Pectin methylesterase inhibitor 54; Includes: RecName: Full=Pectinesterase 54; Short=PE 54; AltName: Full=Pectin methylesterase 54; Short=AtPME54; Flags: Precursor	2.22749	7.62	1	2	3	6	512	56.6627	9.26123
160014023	RecName: Full=Formin-like protein 12; Short=AtFH12	1.8784	36.79	1	2	7	8	299	34.1464	5.09717
20139136	RecName: Full=Phospholipase D epsilon; Short=AtPLDepsilon; Short=PLD epsilon; AltName: Full=PLDalpha3	62.8008	9.97	1	2	6	39	762	86.7146	7.59131
20143884	RecName: Full=Photosystem I reaction center subunit V, chloroplastic; AltName: Full=PSI-G; Flags: Precursor	5.93294	26.88	1	2	5	8	160	17.0748	9.56885
20563223	leafy	5.4992	16.98	1	2	5	12	424	47.1282	6.66846
21592908	putative arginase	11.1571	15.7	1	2	5	47	344	37.8745	6.31592
222355090	MAF2 protein transcript variant insert type s4, partial	1.6775	15.27	1	2	3	9	131	14.8505	6.13818
27735206	RecName: Full=Casein kinase I isoform delta-like; Short=CKI-delta	29.385	29.11	1	2	20	18	450	50.9149	9.45166
2792304	putative aldehyde oxidase, partial	7.95028	25.71	1	2	25	21	564	61.7154	5.96045
28201774	RecName: Full=Cell division control protein 48 homolog B; Short=AtCDC48b	3.61303	24.05	1	2	8	9	603	65.8684	7.07861
32129916	RecName: Full=Splicing factor 3B subunit 6-like protein; AltName: Full=Pre-mRNA branch site p14-like protein	2.49038	34.68	1	2	4	4	124	14.3735	9.34912
330254782	RING-finger, DEAD-like helicase, PHD and SNF2 domain-containing protein	17.7913	20.25	1	2	28	42	1664	187.954	6.60986
330255004	U5 small nuclear ribonucleoprotein helicase	20.5074	16.67	1	2	28	41	2172	247.234	5.94775
332004467	uncharacterized protein AT5G13100	14.5446	28.25	1	2	7	14	354	39.2805	4.97021
332007637	uncharacterized protein AT5G43880	9.44175	22.01	1	2	25	27	836	93.4338	5.80811
332010902	P-loop containing nucleoside triphosphate hydrolases superfamily protein	9.94004	44	1	2	8	18	175	19.7935	9.39307
332189542	C2 calcium/lipid-binding plant phosphoribosyltransferase family protein	11.9292	25.2	1	2	29	30	1012	113.862	9.48096
332191443	receptor like protein 3	15.9084	12.04	1	2	5	12	756	83.587	6.93213
332193430	O-methyltransferase-like protein	4.7042	29.55	1	2	4	6	352	38.9425	5.92236
332198022	SecY protein transport family protein	2.85578	8.42	1	2	4	4	475	52.0978	9.0415
332640538	uncharacterized protein AT3G04270	6.48217	37.93	1	2	2	5	58	6.54044	9.71533
332641843	Lysyl-tRNA synthetase, class II	16.5638	22.09	1	2	22	16	602	67.5454	6.02393
332644851	B12D protein	1.86151	20.45	1	2	3	4	88	10.0132	9.45166
332645507	putative late embryogenesis abundant protein	21.1627	52.4	1	2	22	31	479	52.0529	5.38916
332646377	FBD domain-containing protein	1.68816	6.57	1	2	2	2	335	38.4262	5.0083
332646692	polygalacturonase-like protein	8.38358	22.27	1	2	6	10	476	51.9059	6.29053
332660970	uncharacterized protein AT4G34412	0	27.91	1	2	3	4	172	18.8149	7.44482
380876886	RecName: Full=F-box protein At5g36820	16.6972	26.59	1	2	22	46	410	47.5783	8.5874
387766388	Chain A, Crystal Structure Of Philov2.1	6.63117	17.8	1	2	2	5	118	13.502	6.56592
403377882	RecName: Full=Signal peptide peptidase-like 4; Short=AtSPPL4; Flags: Precursor	5.11769	10.19	1	2	3	4	540	59.9315	8.04541
4572680	hypothetical protein	50.0451	18.82	1	2	20	48	1440	162.221	8.41162
6165644	auxin response factor 10, partial	18.2481	18.4	1	2	22	23	701	77.7112	7.73779
7258372	putative protein	7.1529	22.39	1	2	4	16	259	28.3564	10.5356
7267743	putative retrotransposon	7.28255	11.87	1	2	23	36	1230	139.962	8.57275
7682782	Hypothetical protein T32B20.f	23.5567	21.28	1	2	23	38	1504	168.07	7.48877
3176712	putative non-LTR retroelement reverse transcriptase	16.3883	18.11	1	2	28	70	1447	165.143	8.93896
332009454	U-box domain-containing protein kinase family protein	15.158	36.38	1	2	28	25	789	88.819	8.51416
290463428	RecName: Full=DDB1- and CUL4-associated factor homolog 1; AltName: Full=Protein DDB1-CUL4 ASSOCIATED FACTOR 1; Short=Protein DCAF1	12.767	20.39	1	2	24	41	1883	205.324	5.13525
75181241	RecName: Full=Malate synthase	12.2748	19.93	1	2	20	20	562	63.8464	7.94287
223635761	RecName: Full=Pentatricopeptide repeat-containing protein At5g15010, mitochondrial; Flags: Precursor	11.8038	38.99	1	2	24	18	572	65.9044	8.29443
122213654	RecName: Full=Pentatricopeptide repeat-containing protein At1g11290	10.6402	26.58	1	2	22	15	809	90.8068	7.89893
75100008	RecName: Full=Patatin-like protein 6; Short=AtPLP6; AltName: Full=Patatin-related phospholipase A IIIalpha; Short=pPLAIIIa; AltName: Full=Phospholipase A IIB; Short=AtPLAIIB	9.52492	23.65	1	2	20	18	499	54.4603	6.66846
2262108	2,4-dihydroxyhept-2-ene-1,7-dioic acid aldolase isolog	7.38843	39.2	1	2	6	9	250	26.6524	5.68115
75120713	RecName: Full=Pectin acetylesterase 8; Flags: Precursor	6.61943	15.37	1	2	5	6	397	44.4101	8.646
330252343	myb domain protein 70	6.45451	30.74	1	2	3	3	309	33.2083	5.96045
332644083	aspartyl protease family protein	6.04851	23.52	1	2	7	18	421	47.6512	5.38916
332657003	uncharacterized protein AT4G04614	5.8411	44.32	1	2	8	8	176	20.0569	7.25439
332658493	uncharacterized protein AT4G17453	5.60647	69.01	1	2	5	10	71	8.22327	11.4731
12323170	unknown protein; 58496-60308	5.37983	29.5	1	2	22	20	478	54.6947	9.67139
75168961	RecName: Full=Outer envelope protein 80, chloroplastic; AltName: Full=Chloroplastic outer envelope protein of 80 kDa; Short=AtOEP80; AltName: Full=Protein TOC75-V; Short=AtToc75-V	5.37128	36.2	1	2	20	25	732	79.8864	8.1626
3184290	hypothetical protein	5.34011	5.06	1	2	2	8	415	46.1403	9.979
75215676	RecName: Full=Cytochrome c biogenesis protein CCS1, chloroplastic; AltName: Full=C-type cytochrome synthesis protein 1; Flags: Precursor	4.14258	21.39	1	2	6	7	547	59.3547	8.49951
9294016	unnamed protein product	3.98314	14.02	1	2	2	2	271	29.6986	5.12256
332644206	pectinesterase-related protein	3.57153	27.45	1	2	3	4	153	17.7857	8.23584
75264633	RecName: Full=Aldo-keto reductase family 4 member C11	3.51745	18.1	1	2	4	5	315	35.0142	6.94678
75337724	RecName: Full=Serine hydroxymethyltransferase 5; Short=AtSHMT5; AltName: Full=Glycine hydroxymethyltransferase 5; AltName: Full=Protein EMBRYO SAC DEVELOPMENT ARREST 36; AltName: Full=Protein EMBRYO SAC DEVELOPMENT ARREST 37; AltName: Full=Serine methylase 5	3.50916	21.7	1	2	20	15	470	52.2279	5.97314
8778607	F5M15.23	3.30696	33.28	1	2	26	26	682	77.9193	9.17334
75170412	RecName: Full=Phosphoglycerate mutase-like protein 1	3.30622	27.66	1	2	6	14	282	31.5788	6.34131
332010464	RNA methyltransferase family protein	2.58111	20.69	1	2	4	4	377	42.1468	5.74463
332645500	RNA recognition motif (RRM)-containing protein	2.2068	16.8	1	2	6	6	381	43.2735	7.23975
4388824	hypothetical protein	1.9601	32.92	1	2	2	3	161	18.7821	5.84619
21554384	putative kinesin light chain	1.94256	12.71	1	2	7	16	606	65.9395	5.47803
332661680	cytochrome P450, family 96, subfamily A, polypeptide 12	1.93112	32.68	1	2	22	12	508	58.3839	7.82568
330254690	putative serine/threonine protein kinase	1.87083	13.68	1	2	4	29	570	64.8749	4.62744
23197682	putative protein	1.85752	24.67	1	2	5	10	300	34.2388	6.87354
332645139	uncharacterized protein AT3G50373	1.76129	12.84	1	2	2	3	148	17.1051	9.51025
26397556	RecName: Full=Peroxidase 41; Short=Atperox P41; Flags: Precursor	1.74784	21.47	1	2	5	12	326	36.1745	8.25049
75207776	RecName: Full=Origin of replication complex subunit 1B; Short=AtORC1b; AltName: Full=Origin recognition complex 1b protein; AltName: Full=Protein UNFERTILIZED EMBRYO SAC 13	1.73056	25.83	1	2	27	26	813	92.1109	7.47412
32364526	resistance protein Tsu5	1.68649	14.51	1	2	22	17	910	105.183	7.00537
330252712	calmodulin-binding protein	1.66666	31.02	1	2	22	24	532	60.4495	7.21045
7413622	putative protein	1.66496	8.7	1	2	2	2	138	15.8599	6.16357
8493575	Contains multiple PPR Repeats PF|01535	1.65897	22.18	1	2	8	14	514	56.9938	4.97021
12229674	RecName: Full=Agamous-like MADS-box protein AGL21	1.63819	24.12	1	2	6	7	228	26.3947	8.86572
4773892	hypothetical protein	1.63349	17.67	1	2	23	19	917	102.362	5.23682
75170294	RecName: Full=CRS2-associated factor 2, mitochondrial; Flags: Precursor	0	27.37	1	2	7	8	358	41.3846	8.51416
21431792	RecName: Full=Mitogen-activated protein kinase 1; Short=AtMPK1; Short=MAP kinase 1	0	29.46	1	2	6	8	370	42.6168	6.97607
11134432	RecName: Full=40S ribosomal protein S11-2	0	26.42	1	2	4	5	159	17.9197	10.7261
75335547	RecName: Full=Outer envelope protein 64, chloroplastic; AltName: Full=Translocon at the outer membrane of chloroplasts 64-III	0	15.11	1	2	7	10	589	63.9854	8.36768
75264960	RecName: Full=Putative septum site-determining protein minD homolog, chloroplastic; Short=AtMinD1; AltName: Full=Protein ACCUMULATION AND REPLICATION OF CHLOROPLASTS 11; AltName: Full=Septum site-determining protein MinD1; Flags: Precursor	0	28.22	1	2	7	15	326	35.6678	7.69385
330251017	ribulose bisphosphate carboxylase large chain, catalytic domain	22.7632	43.97	1	2	5	20	116	13.0583	8.47021
3913733	RecName: Full=Hydroxyacylglutathione hydrolase cytoplasmic; AltName: Full=Glyoxalase II; Short=Glx II	10.8241	28.29	1	2	6	8	258	28.7735	6.37939
226261	alpha1 tubulin	10.2666	28	1	2	8	12	450	49.7994	5.04639
332007606	zinc knuckle (CCHC-type) family protein	9.40787	27.8	1	2	29	33	831	90.5572	5.35107
332010397	ENTH/VHS/GAT family protein	8.44866	37.14	1	2	20	19	447	49.3925	6.7124
75191978	RecName: Full=Formin-like protein 11; Short=AtFH11; Flags: Precursor	8.00057	26.58	1	2	26	22	884	98.4731	8.77783
75219086	RecName: Full=Protein ARABIDILLO 1; AltName: Full=F-box only protein 5	7.55008	29.35	1	2	27	23	930	100.578	6.37939
3004882	zinc finger protein, partial	6.43748	15.44	1	2	3	4	298	32.934	5.31299
26397801	RecName: Full=Peroxidase 52; Short=Atperox P52; AltName: Full=ATP49; Flags: Precursor	4.87607	15.43	1	2	3	4	324	34.194	8.30908
75264912	RecName: Full=Starch synthase 2, chloroplastic/amyloplastic; Short=AtSS2; AltName: Full=Soluble starch synthase II; Flags: Precursor	4.4845	8.71	1	2	5	8	792	87.5379	6.93213
23308183	At4g26970/F10M23_310	4.30675	17.79	1	2	20	15	995	108.311	7.26904
257744642	unnamed protein product	4.25902	24.05	1	2	20	30	1364	149.737	6.49365
332004225	mraW methylase family protein	4.01902	25.12	1	2	20	11	434	48.5887	9.31982
332640753	RING/U-box protein	3.99269	13.25	1	2	6	7	883	98.7243	5.04639
3047115	F6N23.25 gene product	3.6841	30.1	1	2	22	15	578	65.2253	8.86572
332004291	protein kinase family protein	3.60672	16.07	1	2	4	7	336	38.3749	8.77783
3047072	F7N22.14 gene product	3.34977	26.64	1	2	27	22	961	109.731	7.88428
12585530	RecName: Full=V-type proton ATPase subunit F; Short=V-ATPase subunit F; AltName: Full=V-ATPase 14 kDa subunit; AltName: Full=Vacuolar H(+)-ATPase subunit F; AltName: Full=Vacuolar proton pump subunit F	2.81563	18.75	1	2	2	2	128	14.2504	6.56592
75170446	RecName: Full=Putative pentatricopeptide repeat-containing protein At5g47460	2.48249	26.91	1	2	9	10	576	64.3561	7.1958
332195304	peptidase C15, pyroglutamyl peptidase I-like protein	2.33993	13.7	1	2	2	2	219	24.0312	6.39209
4773913	F10A2.1 gene product	1.91481	13.29	1	2	4	5	331	37.378	8.51416
75333800	RecName: Full=Polyadenylate-binding protein-interacting protein 13; Short=PABP-interacting protein 13; Short=Poly(A)-binding protein-interacting protein 13; AltName: Full=PAM2-containing protein CID13; AltName: Full=Protein CTC-INTERACTING DOMAIN 13	1.9002	19.69	1	2	5	6	320	36.0721	7.92822
75206523	RecName: Full=Pentatricopeptide repeat-containing protein At2g21090	1.89575	40.54	1	2	25	20	597	67.4746	8.70459
332646264	rhomboid-like protein 15	1.81782	20.89	1	2	6	8	426	46.7637	6.30322
75245755	RecName: Full=GTP-binding protein OBGC, chloroplastic; Short=AtOBGC; AltName: Full=GTP-binding protein OBG-like; Short=AtOBGL; AltName: Full=Protein CHLOROPLASTIC SAR1; Short=CPSAR1; AltName: Full=Protein EMBRYO DEFECTIVE 269; AltName: Full=Protein EMBRYO DEFECTIVE 3138; Flags: Precursor	1.76888	28.78	1	2	28	20	681	75.6008	5.17334
75216851	RecName: Full=Pentatricopeptide repeat-containing protein At2g37230	1.74748	26.29	1	2	27	33	757	85.65	8.77783
75266338	RecName: Full=Endoglucanase 21; AltName: Full=Endo-1,4-beta glucanase 21	1.69345	20.48	1	2	22	20	620	69.5405	8.83643
332645657	PAR1 protein	1.66405	37.7	1	2	3	3	183	19.0971	4.44971
6714288	F15H18.12	1.66077	30.21	1	2	24	33	1003	113.636	7.97217
378405145	RecName: Full=ABC transporter B family member 9; Short=ABC transporter ABCB.9; Short=AtABCB9; AltName: Full=Multidrug resistance protein 9; AltName: Full=P-glycoprotein 9	1.61475	10.03	1	2	8	17	1236	134.281	7.47412
28201894	RecName: Full=Alpha-soluble NSF attachment protein 1; Short=Alpha-SNAP1; AltName: Full=N-ethylmaleimide-sensitive factor attachment protein alpha 1	0	7.35	1	2	3	5	381	43.8528	7.73779
75213506	RecName: Full=3-ketoacyl-CoA synthase 16; Short=KCS-16; AltName: Full=Very long-chain fatty acid condensing enzyme 16; Short=VLCFA condensing enzyme 16; Flags: Precursor	0	15.82	1	2	5	6	493	55.7419	8.82178
75273596	RecName: Full=Receptor-like protein kinase HAIKU2; Flags: Precursor	0	19.58	1	2	22	16	991	110.405	7.72314
75207395	RecName: Full=Probable xyloglucan glycosyltransferase 6; AltName: Full=Cellulose synthase-like protein C6; Short=AtCslC6	0	13.34	1	2	6	6	682	78.321	8.79248
75339106	RecName: Full=Probable inactive L-type lectin-domain containing receptor kinase III.1; Short=LecRK-III.1; Flags: Precursor	0	16.43	1	2	7	11	627	68.7455	8.29443
591401728	glycosyltransferase, partial	0	9.73	1	2	5	5	524	59.972	9.5249
332196602	Golgi transport complex-related protein	0	14.9	1	2	20	13	832	91.5932	7.41553
332194150	hydroxyproline-rich glycoprotein-like protein	0	31.54	1	2	26	24	558	62.4359	9.65674
332192206	hydroxyproline-rich glycoprotein family protein	0	12.42	1	2	2	1	161	17.2116	7.37158
332010300	ubiquitin carboxyl-terminal hydrolase family protein	0	22.67	1	2	20	12	494	56.7524	7.7085
332009353	P-loop containing nucleoside triphosphate hydrolases superfamily protein	0	9.66	1	2	9	11	973	108.331	8.52881
332007309	uncharacterized protein AT5G41560	0	19.8	1	2	3	3	101	11.3488	9.86182
166640	unnamed protein product	100.632	34.46	4	2	13	47	444	49.8758	4.89404

## Sheet: Stage Ⅲ
Accession	Description	Score	Coverage	# Proteins	# Unique Peptides	# Peptides	# PSMs	# AAs	MW [kDa]	calc. pI
27752811	ribulose-1,5-bisphosphate carboxylase/oxygenase large subunit, partial (chloroplast)	3475.57	47.44	11	17	21	1179	430	47.4639	6.58057
599079577	ribulose-1,5-bisphosphate carboxylase/oxygenase large subunit, partial (chloroplast)	1824.93	52.04	10	14	21	838	442	48.8156	6.68311
17939849	mitochondrial F1 ATP synthase beta subunit	619.679	51.44	7	14	24	273	589	63.3318	7.00537
26391487	RecName: Full=ATP synthase subunit beta-1, mitochondrial; Flags: Precursor	478.131	51.44	7	13	24	189	556	59.634	6.62451
75170759	RecName: Full=Chaperone protein ClpC1, chloroplastic; AltName: Full=ATP-dependent Clp protease ATP-binding subunit ClpC homolog 1; AltName: Full=Casein lytic proteinase C1; AltName: Full=Protein DE-REGULATED CAO ACCUMULATION 1; AltName: Full=Protein IRON-RESCUED MUTANT 1; Flags: Precursor	89.7927	32.08	7	12	24	48	929	103.388	6.771
110741201	elongation factor 1-alpha	982.856	50.78	18	11	21	235	449	49.4128	9.17334
6686269	RecName: Full=ATP synthase subunit beta, chloroplastic; AltName: Full=ATP synthase F1 sector subunit beta; AltName: Full=F-ATPase subunit beta	597.967	36.55	2	11	14	288	498	53.9001	5.50342
75313889	RecName: Full=Heat shock 70 kDa protein 6, chloroplastic; AltName: Full=Chloroplast heat shock protein 70-1; Short=cpHsc70-1; AltName: Full=Heat shock protein 70-6; Short=AtHsp70-6; Flags: Precursor	151.413	36.07	4	11	23	85	718	76.4614	5.19873
16323344	At1g07930/T6D22_3	794.365	41.43	18	11	19	213	449	49.4848	9.11475
3334404	RecName: Full=V-type proton ATPase catalytic subunit A; Short=V-ATPase subunit A; AltName: Full=V-ATPase 69 kDa subunit; AltName: Full=Vacuolar H(+)-ATPase subunit A; AltName: Full=Vacuolar proton pump subunit alpha	122.461	38.52	4	10	22	88	623	68.7688	5.23682
222424102	AT1G13440	714.67	39.64	9	9	14	335	338	36.848	7.18115
75335028	RecName: Full=Alpha-glucan phosphorylase 1; Short=AtPHS1; AltName: Full=Alpha-glucan phosphorylase, L isozyme; AltName: Full=Starch phosphorylase L; Flags: Precursor	115.793	24.53	2	9	23	62	962	108.517	5.46533
332645501	pyruvate kinase	108.615	37.95	6	9	18	54	527	57.4591	7.10791
119350	RecName: Full=Bifunctional enolase 2/transcriptional activator; AltName: Full=2-phospho-D-glycerate hydro-lyase 2; AltName: Full=2-phosphoglycerate dehydratase 2; AltName: Full=LOW EXPRESSION OF OSMOTICALLY RESPONSIVE GENES 1	103.77	38.74	6	8	16	63	444	47.6893	5.77002
13605559	AT3g03250/T17B22_6	97.71	28.78	5	8	12	59	469	51.6761	6.29053
28558169	RecName: Full=26S protease regulatory subunit 7 homolog A; AltName: Full=26S proteasome AAA-ATPase subunit RPT1a; AltName: Full=26S proteasome subunit 7 homolog A; AltName: Full=Regulatory particle triple-A ATPase subunit 1a	50.6031	45.31	2	8	18	29	426	47.7727	6.65381
296512851	unnamed protein product	98.2327	44.87	6	8	19	60	517	57.3633	8.33838
298555810	unnamed protein product	157.637	40.86	6	8	16	63	514	55.9163	7.23975
332010718	2-oxoglutarate dehydrogenase, E1 component	39.2107	19.8	9	8	17	21	1025	116.326	7.29834
13430510	putative translation elongation factor eEF-1 alpha chain A4	129.342	46.33	18	8	16	79	449	49.5048	9.11475
166908	beta-8 tubulin	69.1617	36.3	13	8	14	51	449	50.5931	4.86865
23397164	putative small Ras GTP-binding protein	37.5916	42.99	8	8	10	23	221	25.0776	6.85889
1172833	RecName: Full=GTP-binding nuclear protein Ran-1; AltName: Full=Ras-related nuclear protein 1	39.5026	45.25	8	7	11	29	221	25.2598	6.85889
12644189	RecName: Full=Chaperonin CPN60, mitochondrial; AltName: Full=HSP60; Flags: Precursor	94.4873	28.42	2	7	19	59	577	61.2422	5.78271
12644322	RecName: Full=Glucose-1-phosphate adenylyltransferase small subunit, chloroplastic; AltName: Full=ADP-glucose pyrophosphorylase; AltName: Full=ADP-glucose synthase; AltName: Full=AGPase B; AltName: Full=Alpha-D-glucose-1-phosphate adenyl transferase; Flags: Precursor	59.2533	24.04	6	7	11	25	520	56.6151	6.56592
14916970	RecName: Full=ATP synthase subunit alpha, mitochondrial	88.4222	30.77	5	7	15	54	507	55.0108	6.60986
19698829	GcpE protein	32.8233	28.07	8	7	21	37	741	82.1053	6.354
20454872	RecName: Full=Succinate dehydrogenase [ubiquinone] flavoprotein subunit 1, mitochondrial; AltName: Full=Flavoprotein subunit 1 of complex II; Short=FP; Flags: Precursor	52.0602	34.38	2	7	19	44	634	69.6123	6.29053
296525442	unnamed protein product	77.4547	50.12	5	7	17	40	405	45.7771	8.88037
336390	glyceraldehyde 3-phosphate dehydrogenase B subunit (chloroplast)	112.632	38.31	3	7	13	101	402	42.769	5.90967
44889035	RecName: Full=Photosystem II protein D1; Short=PSII D1 protein; AltName: Full=Photosystem II Q(B) protein; Flags: Precursor	44.2619	20.4	1	7	7	26	353	38.9114	5.24951
6692685	F12K11.22, partial	56.952	33.53	11	7	17	32	662	70.8427	6.07471
75279776	RecName: Full=Ras-related protein RABB1c; Short=AtRABB1c; AltName: Full=Ras-related protein Rab2A; Short=AtRab2A	23.5947	42.65	4	7	8	11	211	23.1496	7.41553
75331836	RecName: Full=T-complex protein 1 subunit beta; Short=TCP-1-beta; AltName: Full=CCT-beta; AltName: Full=Chaperonin CCT2	19.3719	40.8	1	7	15	29	527	57.2496	5.87158
332190896	glyceraldehyde 3-phosphate dehydrogenase	254.441	36.13	9	7	10	219	310	33.8845	7.21045
8778823	T6D22.2	1111.98	48.29	15	7	18	316	967	107.107	8.96826
73919692	RecName: Full=GDP-mannose 3,5-epimerase; Short=GDP-Man 3,5-epimerase	44.1257	53.58	5	7	16	35	377	42.731	6.21436
543841	RecName: Full=ADP-ribosylation factor 1; Short=AtARF1	30.8485	53.04	11	7	9	21	181	20.5957	6.94678
1668706	atran2	40.7638	51.13	8	7	9	20	221	25.0156	7.12256
118572816	RecName: Full=Aconitate hydratase 2, mitochondrial; Short=Aconitase 2; AltName: Full=Citrate hydro-lyase 2; Flags: Precursor	103.564	21.82	3	6	21	57	990	108.133	7.1665
12229797	RecName: Full=Glycine dehydrogenase (decarboxylating) 2, mitochondrial; AltName: Full=Glycine cleavage system P protein 2; AltName: Full=Glycine decarboxylase 2; AltName: Full=Glycine decarboxylase P-protein 2; Short=AtGLDP2; AltName: Full=Glycine dehydrogenase (aminomethyl-transferring) 2; Flags: Precursor	22.9371	21.74	8	6	18	36	1044	113.703	6.65381
125576	RecName: Full=Phosphoribulokinase, chloroplastic; Short=PRK; Short=PRKase; AltName: Full=Phosphopentokinase; Flags: Precursor	63.4825	39.75	1	6	12	28	395	44.4356	6.04932
12585324	RecName: Full=Probable phosphoglucomutase, cytoplasmic 2; Short=PGM 2; AltName: Full=Glucose phosphomutase 2	48.7639	20.85	7	6	11	33	585	63.4423	5.8208
15982743	AT5g17920/MPI7_60	59.7695	24.84	11	6	14	41	765	84.2605	6.41748
21264030	RecName: Full=Succinyl-CoA ligase [ADP-forming] subunit beta, mitochondrial; AltName: Full=Succinyl-CoA synthetase beta chain; Short=SCS-beta; Flags: Precursor	28.7772	30.17	3	6	14	24	421	45.3169	6.7124
21554572	putative rubisco subunit binding-protein alpha subunit	75.3072	34.3	4	6	12	47	586	62.0918	5.16064
254256250	unnamed protein product	168.999	36.09	8	6	27	103	956	104.108	6.16357
330252447	aminopeptidase family protein	32.5857	31.2	10	6	11	22	484	50.5609	6.04932
332009654	lactate/malate dehydrogenase family protein	38.3409	33.94	6	6	11	27	442	48.1988	6.16357
332641920	translational initiation factor 4A-1	121.186	40.29	7	6	18	61	407	46.1077	5.68115
6685787	RecName: Full=Photosystem II D2 protein; Short=PSII D2 protein; AltName: Full=Photosystem Q(A) protein	97.7992	21.81	2	6	6	25	353	39.5219	5.74463
75299484	RecName: Full=Heat shock 70 kDa protein 9, mitochondrial; AltName: Full=Heat shock protein 70-9; Short=AtHsp70-9; AltName: Full=Mitochondrial heat shock protein 70-1; Short=mtHsc70-1; Flags: Precursor	55.1836	33.43	3	6	21	43	682	73.0296	5.61768
75337158	RecName: Full=T-complex protein 1 subunit eta; Short=TCP-1-eta; AltName: Full=CCT-eta; AltName: Full=Chaperonin CCT7	24.9654	38.78	2	6	16	29	557	59.7389	6.39209
83754659	Chain B, Gdp-Mannose-3', 5' -Epimerase (Arabidopsis Thaliana), K217a, With Gdp-Alpha-D-Mannose Bound In The Active Site.	18.6869	44.59	5	6	13	20	379	42.802	6.0874
116668104	Chain B, Crystal Structure Of A Putative Udp-Glucose Pyrophosphorylase From Arabidopsis Thaliana With Bound Udp- Glucose	80.7004	35.18	5	6	13	51	469	51.6621	6.12549
332646813	ADP-ribosylation factor A1E	36.7476	48.07	11	6	8	18	181	20.5947	6.94678
63090133	unnamed protein product	30.9095	32.12	8	6	24	45	741	82.1133	6.55127
339773279	atp1 (mitochondrion)	80.4582	27.81	5	6	13	44	507	54.9947	6.32861
75337114	RecName: Full=26S protease regulatory subunit 6A homolog A; AltName: Full=26S proteasome AAA-ATPase subunit RPT5a; AltName: Full=Proteasome 26S subunit 6A homolog A; AltName: Full=Regulatory particle triple-A ATPase subunit 5a; AltName: Full=Tat-binding protein 1 homolog A; Short=TBP-1 homolog A	31.2678	36.32	7	6	14	21	424	47.4503	5.03369
10720234	RecName: Full=Protochlorophyllide reductase C, chloroplastic; Short=PCR C; AltName: Full=NADPH-protochlorophyllide oxidoreductase C; Short=POR C; Flags: Precursor	43.5204	27.43	3	5	9	18	401	43.8556	9.11475
110740921	ferredoxin-NADP+ reductase	47.7004	31.67	5	5	10	22	360	40.3166	8.1333
11133715	RecName: Full=Malate dehydrogenase 1, mitochondrial; AltName: Full=mNAD-MDH 1; Flags: Precursor	70.3059	35.19	8	5	10	37	341	35.7819	8.35303
11242	fructose-bisphosphatase (chloroplast)	14.5919	19.9	2	5	7	9	417	45.1495	5.40186
122223702	RecName: Full=Clathrin heavy chain 1	24.4026	11.96	5	5	17	21	1705	193.122	5.40186
12407664	eukaryotic initiation factor 3I1 subunit	15.0243	31.1	9	5	10	12	328	36.4606	7.38623
1303695	luminal binding protein (BiP)	73.643	36.68	7	5	22	49	668	73.4469	5.17334
163937814	PSII 43 KDa protein (chloroplast)	58.4937	22.34	3	5	10	30	461	50.2708	6.7124
21595031	putative photosystem I reaction center subunit II precursor	27.111	41.35	4	5	12	22	208	22.5998	9.77393
21617886	40S ribosomal protein S5	35.1539	20.77	4	5	6	16	207	22.8771	9.53955
222424342	AT5G35530	85.0397	65.32	4	5	17	44	248	27.3416	9.46631
25090254	RecName: Full=Elongation factor Tu, mitochondrial; Flags: Precursor	49.6383	26.21	2	5	11	24	454	49.3786	6.69775
28558168	RecName: Full=26S protease regulatory subunit 6B homolog; AltName: Full=26S protease subunit 6B homolog; AltName: Full=26S proteasome AAA-ATPase subunit RPT3; AltName: Full=Protein BMAA insensitive morphology 409; AltName: Full=Regulatory particle triple-A ATPase subunit 3	47.6123	38.73	3	5	12	24	408	45.7226	5.60498
288558845	RecName: Full=26S protease regulatory subunit 6A homolog B; AltName: Full=26S proteasome AAA-ATPase subunit RPT5b; AltName: Full=Proteasome 26S subunit 6A homolog B; AltName: Full=Regulatory particle triple-A ATPase subunit 5b; AltName: Full=Tat-binding protein 1 homolog B; Short=TBP-1 homolog B	32.544	35.46	7	5	12	20	423	47.0082	5.021
296525444	unnamed protein product	17.2427	36.79	5	5	16	19	443	49.381	6.21436
298541591	unnamed protein product	128.417	35.16	4	5	12	132	401	42.1214	5.68115
330254621	ribulose bisphosphate carboxylase/oxygenase activase	75.4625	35.2	7	5	12	48	446	49.0686	7.6792
332643314	dehydratase family protein	23.8837	24.42	3	5	12	23	606	64.6715	6.22705
332660590	aspartate aminotransferase	20.8859	33.04	8	5	14	33	448	49.2933	7.86963
57014135	RecName: Full=Succinyl-CoA ligase [ADP-forming] subunit alpha-1, mitochondrial; AltName: Full=Succinyl-CoA synthetase subunit alpha-1; Short=SCS-alpha-1; Flags: Precursor	37.3691	30.26	5	5	10	18	347	36.1286	8.26514
6685789	RecName: Full=Photosystem I P700 chlorophyll a apoprotein A2; AltName: Full=PSI-B; AltName: Full=PsaB	22.2471	11.85	1	5	7	11	734	82.4229	7.40088
6715645	T25K16.8	38.3615	28.42	2	5	16	19	679	75.2315	8.76318
726490	starch branching enzyme class II, partial	34.7112	25.87	5	5	16	28	800	92.0398	5.87158
73917650	RecName: Full=Phosphoenolpyruvate carboxylase 2; Short=AtPPC2; Short=PEPC 2; Short=PEPCase 2	60.2108	16.61	10	5	14	43	963	109.684	5.79541
75162595	RecName: Full=Probable lactoylglutathione lyase, chloroplast; AltName: Full=Glyoxalase I; Flags: Precursor	52.351	23.71	8	5	10	51	350	39.1421	7.37158
75174050	RecName: Full=2-hydroxyacyl-CoA lyase; AltName: Full=2-hydroxyphytanoyl-CoA lyase; Short=2-HPCL; AltName: Full=Oxalyl-CoA decarboxylase	32.7711	33.39	3	5	14	25	572	61.4319	6.04932
75206053	RecName: Full=Elongation factor G, chloroplastic; Short=cEF-G; AltName: Full=Elongation factor EF-G/SCO1; AltName: Full=Protein SNOWY COTYLEDON 1, chloroplastic; Short=AtSCO1; Flags: Precursor	58.0596	32.57	4	5	21	56	783	86.0032	5.60498
75309219	RecName: Full=Mitochondrial phosphate carrier protein 3, mitochondrial; AltName: Full=Mitochondrial phosphate transporter 3; Short=MPT3; AltName: Full=Phosphate transporter 3;1; Flags: Precursor	38.9797	36.27	4	5	10	32	375	40.0635	9.20264
78099761	RecName: Full=Argininosuccinate synthase, chloroplastic; AltName: Full=Citrulline--aspartate ligase; Flags: Precursor	10.5684	20.45	3	5	9	14	494	53.8116	6.66846
296525448	unnamed protein product	27.9771	32.08	7	5	13	22	424	47.4963	5.10986
21593565	cytosolic malate dehydrogenase	11.706	38.25	5	5	13	24	332	35.6394	7.40088
75337653	RecName: Full=Endoplasmin homolog; AltName: Full=Glucose-regulated protein 94 homolog; Short=GRP-94 homolog; AltName: Full=HSP90-like protein 7; AltName: Full=Protein SHEPHERD; Flags: Precursor	10.8758	35.24	4	5	25	33	823	94.1459	5.03369
2506276	RecName: Full=Chaperonin 60 subunit alpha 1, chloroplastic; Short=CPN-60 alpha 1; AltName: Full=Protein SCHLEPPERLESS; AltName: Full=RuBisCO large subunit-binding protein subunit alpha 1; Flags: Precursor	58.9275	39.08	4	5	22	55	586	62.0338	5.18604
14532772	putative methionine synthase	38.1256	37.78	11	5	19	50	765	84.5577	6.50732
21387019	chlorophyll a/b-binding protein	128.898	45.32	17	5	9	114	267	28.2812	5.2749
332196501	putative lactoylglutathione lyase	59.5675	24.81	8	5	7	59	262	29.4039	5.24951
332659423	Pleckstrin homology (PH) domain-containing protein	17.2858	31.26	5	5	14	21	467	51.9674	6.23975
332010792	ferredoxin-NADP(+)-oxidoreductase 1	49.5871	51.15	5	5	11	25	262	29.665	6.15088
10178084	dehydrogenase	21.3668	15.65	4	4	9	14	556	61.7026	6.72705
110736416	putative heat shock protein	79.445	38.55	4	4	22	52	799	90.5365	5.38916
11094242	cytosolic phosphoglucose isomerase	14.9535	8.94	13	4	5	14	559	61.5496	6.65381
11133398	RecName: Full=Probable malate dehydrogenase, glyoxysomal; Flags: Precursor	24.1793	42.37	6	4	10	16	354	37.4415	7.95752
11133446	RecName: Full=Malate dehydrogenase, cytoplasmic 2	27.6664	37.65	5	4	10	24	332	35.6524	6.78564
11386828	RecName: Full=Glutamine synthetase, chloroplastic/mitochondrial; AltName: Full=GS2; AltName: Full=Glutamate--ammonia ligase; Flags: Precursor	103.762	22.56	3	4	11	46	430	47.381	6.87354
1145693	actin 1	324.213	49.34	21	4	17	147	377	41.737	5.49072
12643273	RecName: Full=Probable mediator of RNA polymerase II transcription subunit 37e; AltName: Full=Heat shock 70 kDa protein 1; AltName: Full=Heat shock cognate 70 kDa protein 1; AltName: Full=Heat shock cognate protein 70-1; Short=AtHsc70-1; AltName: Full=Heat shock protein 70-1; Short=AtHsp70-1; AltName: Full=Protein EARLY-RESPONSIVE TO DEHYDRATION 2	222.393	62.37	10	4	32	107	651	71.3131	5.12256
12644387	RecName: Full=Ketol-acid reductoisomerase, chloroplastic; AltName: Full=Acetohydroxy-acid reductoisomerase; AltName: Full=Alpha-keto-beta-hydroxylacyl reductoisomerase; Flags: Precursor	60.5998	33.16	4	4	17	39	591	63.7724	6.80029
13124262	RecName: Full=Peroxisomal (S)-2-hydroxy-acid oxidase GLO1; AltName: Full=Glycolate oxidase 1; Short=AtGLO1; Short=GOX 1; AltName: Full=Short chain alpha-hydroxy acid oxidase GLO1	34.459	25.07	10	4	10	27	367	40.3162	9.12939
13124706	RecName: Full=Aconitate hydratase 1; Short=Aconitase 1; AltName: Full=Citrate hydro-lyase 1	82.4702	26.06	5	4	19	36	898	98.0897	6.40479
134273568	unnamed protein product, partial	24.7102	22.98	5	4	11	17	470	51.5702	7.45947
14195661	RecName: Full=Glutamate-1-semialdehyde 2,1-aminomutase 2, chloroplastic; Short=GSA 2; AltName: Full=Glutamate-1-semialdehyde aminotransferase 2; Short=GSA-AT 2; Flags: Precursor	30.2923	23.52	3	4	9	22	472	50.1094	7.38623
14423532	putative chaperonin	11.8936	28.04	5	4	13	20	535	58.9427	6.21436
14916634	RecName: Full=Alpha-glucan phosphorylase 2, cytosolic; Short=AtPHS2; AltName: Full=Alpha-glucan phosphorylase, H isozyme; AltName: Full=Starch phosphorylase H	37.6243	14.86	3	4	12	27	841	95.0995	6.11279
14916987	RecName: Full=Glucose-1-phosphate adenylyltransferase large subunit 1, chloroplastic; AltName: Full=ADP-glucose pyrophosphorylase; AltName: Full=ADP-glucose synthase; AltName: Full=AGPase S; AltName: Full=Alpha-D-glucose-1-phosphate adenyl transferase; Flags: Precursor	1.8909	34.67	5	4	17	22	522	57.6377	7.91357
16974437	At1g02500/T14P4_22	22.2627	36.68	7	4	13	21	368	40.446	8.66064
17380351	RecName: Full=Adenylate kinase 4; Short=AK 4; AltName: Full=ATP-AMP transphosphorylase 4; AltName: Full=ATP:AMP phosphotransferase; AltName: Full=Adenylate monophosphate kinase 4; Short=AMK4	12.5409	42.68	6	4	12	14	246	26.915	7.35693
18206373	RecName: Full=Proteasome subunit alpha type-5-B; AltName: Full=20S proteasome alpha subunit E-2; AltName: Full=Proteasome component Z	13.4189	44.3	3	4	7	11	237	25.961	4.75439
19570870	SHEPHERD	29.5359	28.43	4	4	18	35	823	94.1328	5.021
197941024	NADH dehydrogenase subunit 7 (mitochondrion)	12.5376	18.27	5	4	7	8	394	44.9848	7.12256
20453106	At2g04030/F3C11.14	41.4312	32.31	6	4	18	31	780	88.5587	5.0083
21264430	RecName: Full=Chaperone protein ClpB1; AltName: Full=ATP-dependent Clp protease ATP-binding subunit ClpB homolog 1; AltName: Full=Casein lytic proteinase B1; AltName: Full=Heat shock protein 101	25.0167	13.61	6	4	12	19	911	101.232	6.12549
21553644	Quinone oxidoreductase-like protein	16.1891	30.1	3	4	8	10	309	32.7064	6.16357
21553775	citrate synthase	16.9495	20.51	4	4	9	11	473	52.648	6.88818
21593325	NADH dehydrogenase	39.8434	36.63	2	4	14	25	486	53.4682	8.1626
21593589	alcohol dehydrogenase	66.2494	16.89	12	4	6	55	379	41.1426	6.27783
27734448	RecName: Full=40S ribosomal protein S14-2	24.0016	43.33	3	4	7	12	150	16.2627	10.5942
27735252	RecName: Full=Chaperonin 60 subunit beta 1, chloroplastic; Short=CPN-60 beta 1; AltName: Full=60 kDa chaperonin subunit beta 1; AltName: Full=RuBisCO large subunit-binding protein subunit beta, chloroplastic; Flags: Precursor	68.2514	34.5	14	4	18	47	600	63.7696	6.50732
28393679	putative pyruvate decarboxylase, partial	29.6864	14.36	4	4	6	13	564	61.554	6.03662
330253879	light-harvesting chlorophyll protein complex II subunit B1	126.852	34.96	17	4	9	58	266	28.1522	5.2749
332006816	NADH-ubiquinone oxidoreductase subunit	23.0531	21.34	3	4	16	25	745	81.1302	6.63916
332195217	elongation factor EF-2	189.624	34.28	7	4	21	66	843	93.8302	6.25244
332198134	2-dehydro-3-deoxyphosphooctonate aldolase 1	2.04887	37.5	7	4	11	14	336	36.8774	9.20264
3377841	contains similarity to phosphofructokinases (Pfam; PFK.hmm, score; 36.60)	30.7327	24.19	4	4	16	29	583	64.1717	5.79541
408407918	RecName: Full=Tubulin alpha-5 chain	55.6391	40.67	4	4	13	27	450	49.6225	5.09717
49065785	RecName: Full=Photosystem I iron-sulfur center; AltName: Full=9 kDa polypeptide; AltName: Full=PSI-C; AltName: Full=Photosystem I subunit VII; AltName: Full=PsaC	31.2073	62.96	1	4	5	9	81	9.03219	7.07861
6056208	putative ATPase	10.0987	29.27	3	4	10	15	386	42.1549	8.57275
6685244	RecName: Full=ATP synthase subunit alpha, chloroplastic; AltName: Full=ATP synthase F1 sector subunit alpha; AltName: Full=F-ATPase subunit alpha	102.236	22.49	2	4	10	50	507	55.294	5.24951
6685349	RecName: Full=Cytochrome b6	28.2213	28.84	1	4	6	11	215	24.1366	8.76318
6685792	RecName: Full=Photosystem II CP47 reaction center protein; AltName: Full=PSII 47 kDa protein; AltName: Full=Protein CP-47	30.0366	10.83	2	4	6	13	508	56.0014	6.88818
7267299	ferredoxin--NADP+ reductase-like protein	20.4208	38.33	5	4	14	25	360	40.4394	8.32373
75102743	RecName: Full=Carbamoyl-phosphate synthase large chain, chloroplastic; AltName: Full=Carbamoyl-phosphate synthetase ammonia chain; AltName: Full=Protein VENOSA 6; Flags: Precursor	20.4112	21.99	2	4	19	23	1187	129.874	5.73193
75246494	RecName: Full=Isocitrate dehydrogenase [NADP], chloroplastic/mitochondrial; Flags: Precursor	25.519	41.65	2	4	19	33	485	54.1616	7.97217
75262394	RecName: Full=6-phosphogluconate dehydrogenase, decarboxylating 2, chloroplastic	84.552	48.67	3	4	18	87	487	53.2842	5.79541
75262692	RecName: Full=Hypersensitive-induced response protein 1; Short=AtHIR1	14.7258	31.12	2	4	10	13	286	31.4111	5.42725
75263127	RecName: Full=Importin subunit alpha-6; Short=IMPa-6	25.2932	18.77	18	4	10	11	538	59.3521	5.13525
75273138	RecName: Full=Phosphoglycerate kinase 1, chloroplastic; Flags: Precursor	161.866	50.73	3	4	20	165	481	50.0807	6.23975
75311168	RecName: Full=Probable mediator of RNA polymerase II transcription subunit 37c; AltName: Full=Heat shock 70 kDa protein 4; AltName: Full=Heat shock cognate 70 kDa protein 4; AltName: Full=Heat shock cognate protein 70-4; Short=AtHsc70-4; AltName: Full=Heat shock protein 70-4; Short=AtHsp70-4	199.242	50.15	3	4	27	88	650	71.057	5.24951
75313023	RecName: Full=Heat shock 70 kDa protein 14; AltName: Full=Heat shock protein 70-14; Short=AtHsp70-14; AltName: Full=Heat shock protein 91	32.8085	32.61	8	4	21	39	831	91.6923	5.24951
75315647	RecName: Full=Glutamate decarboxylase 4; Short=GAD 4	29.3004	27.59	10	4	13	18	493	55.9695	6.34131
75337115	RecName: Full=26S protease regulatory subunit 10B homolog A; AltName: Full=26S proteasome AAA-ATPase subunit RPT4a; AltName: Full=26S proteasome subunit 10B homolog A; AltName: Full=Regulatory particle triple-A ATPase subunit 4a	17.053	26.07	6	4	8	14	399	44.7885	8.19189
8778393	F16A14.17	26.2592	42.93	8	4	8	12	191	21.0423	5.70654
8778579	F28C11.12	32.0401	40.41	10	4	10	23	245	28.3786	8.92432
9293959	chaperonin, t-complex protein alpha subunit	8.69253	27.45	3	4	15	15	550	59.8635	6.87354
9955556	peptidylprolyl isomerase-like protein	61.0547	17.76	4	4	4	49	259	28.4597	8.66064
75183568	RecName: Full=40S ribosomal protein S3-2	30.2658	29.72	4	4	7	24	249	27.3317	9.53955
332641998	peroxisomal (S)-2-hydroxy-acid oxidase GLO1	20.9126	36.78	8	4	10	20	367	40.2751	8.76318
495731	small ras-related protein, partial	12.081	42.36	8	4	10	21	203	22.9706	7.12256
21592365	multicatalytic endopeptidase complex, proteasome precursor, beta subunit	7.30518	17.94	3	4	5	7	223	24.0161	6.0874
21536971	putative chaperonin	29.2598	31.4	5	4	14	29	535	58.9516	6.21436
332189338	importin alpha isoform 6	25.104	26.9	18	4	11	18	539	59.4802	5.13525
4210334	2-oxoglutarate dehydrogenase, E3 subunit, partial	18.5166	34.53	5	4	17	35	472	49.9869	6.43018
75337370	RecName: Full=26S proteasome regulatory subunit 4 homolog B; AltName: Full=26S proteasome AAA-ATPase subunit RPT2b; AltName: Full=26S proteasome subunit 4 homolog B; AltName: Full=Regulatory particle triple-A ATPase subunit 2b	15.4181	39.28	5	4	13	20	443	49.316	6.1001
11094244	cytosolic phosphoglucose isomerase	5.93692	26.25	13	4	9	15	560	61.6747	6.65381
300680981	RecName: Full=Glutamate synthase 1 [NADH], chloroplastic; AltName: Full=NADH-dependent glutamate synthase 1; Short=NADH-GOGAT 1; Flags: Precursor	51.6301	30.62	5	4	49	90	2208	241.745	6.3667
332642000	peroxisomal (S)-2-hydroxy-acid oxidase GLO1	39.2029	27.59	10	4	12	28	348	38.143	9.20264
75332284	RecName: Full=T-complex protein 1 subunit theta; Short=TCP-1-theta; AltName: Full=CCT-theta; AltName: Full=Chaperonin CCT8; AltName: Full=Chaperonin containing TCP1 8; AltName: Full=TCP1-ring complex	11.9695	22.04	2	4	8	9	549	58.9022	5.35107
332010275	1-deoxy-D-xylulose 5-phosphate reductoisomerase	11.789	32.19	5	4	14	15	497	54.1944	7.25439
21618222	aspartate aminotransferase	7.21294	36.2	5	4	14	25	453	49.7945	8.14795
75311214	RecName: Full=Chaperonin 60 subunit beta 2, chloroplastic; Short=CPN-60 beta 2; Flags: Precursor	88.8719	27.18	14	4	15	42	596	63.3024	5.73193
332009653	lactate/malate dehydrogenase family protein	63.7969	19.76	5	4	5	29	334	36.3676	5.07178
296514118	unnamed protein product	30.7858	22.93	5	4	9	18	471	51.7643	7.45947
6573642	Chain A, Crystal Structure Of Sqd1 Protein Complex With Nad And Udp- Glucose	21.7365	18.02	5	4	7	9	394	44.2774	6.91748
425936639	RecName: Full=Pyrophosphate--fructose 6-phosphate 1-phosphotransferase subunit beta 2; Short=PFP 2; AltName: Full=6-phosphofructokinase, pyrophosphate dependent 2; AltName: Full=PPi-PFK 2; AltName: Full=Protein MATERNAL EFFECT EMBRYO ARREST 51; AltName: Full=Pyrophosphate-dependent 6-phosphofructose-1-kinase 2	18.5425	18.98	4	4	12	17	569	62.7018	5.60498
332641296	adenosine kinase 1	15.1222	25.5	4	4	7	9	302	33.3045	6.40479
332659569	argininosuccinate synthase	12.5429	14.44	3	4	8	11	450	48.9982	7.72314
1017411	aspartate aminotransferase	9.70012	50.77	5	4	20	34	453	49.7714	7.86963
75180811	RecName: Full=Guanosine nucleotide diphosphate dissociation inhibitor At5g09550; Short=AtGDI	4.44321	28.09	7	4	11	15	445	49.5179	5.2876
108861890	RecName: Full=DEAD-box ATP-dependent RNA helicase 37	29.7028	33.18	17	3	20	32	633	67.5847	7.10791
11134105	RecName: Full=Probable 2,3-bisphosphoglycerate-independent phosphoglycerate mutase 2; Short=BPG-independent PGAM 2; Short=Phosphoglyceromutase 2; AltName: Full=PGAM-I 2	45.7562	33.57	2	3	15	31	560	60.726	5.84619
11320962	methionine aminopeptidase-like protein	9.53748	20.68	6	3	8	8	440	49.3067	5.92236
114152861	RecName: Full=Cytochrome b559 subunit alpha; AltName: Full=PSII reaction center subunit V	12.2275	26.51	3	3	3	9	83	9.3807	4.94482
1143394	V-type proton-ATPase	7.76582	24.35	5	3	6	10	230	26.0537	6.40479
1168256	RecName: Full=Aspartate aminotransferase, mitochondrial; AltName: Full=Transaminase A; Flags: Precursor	14.7332	29.53	1	3	12	29	430	47.727	8.19189
1173345	RecName: Full=Sedoheptulose-1,7-bisphosphatase, chloroplastic; AltName: Full=SED(1,7)P2ase; AltName: Full=Sedoheptulose bisphosphatase; Short=SBPase; Flags: Precursor	13.8612	33.33	2	3	9	18	393	42.3876	6.56592
118573089	RecName: Full=Pyruvate dehydrogenase E1 component subunit alpha-2, mitochondrial; Short=PDHE1-A; AltName: Full=Protein IAA-CONJUGATE-RESISTANT 4; Flags: Precursor	20.6123	27.23	6	3	11	15	393	43.3308	7.91357
12229846	RecName: Full=Delta-aminolevulinic acid dehydratase 1, chloroplastic; Short=ALADH1; AltName: Full=Porphobilinogen synthase; Flags: Precursor	19.3328	21.16	1	3	9	13	430	46.6607	7.31299
1246399	catalase	34.4408	28.66	20	3	15	28	492	56.8813	7.12256
12585323	RecName: Full=Phosphoglucomutase, chloroplastic; Short=PGM; AltName: Full=Glucose phosphomutase; Flags: Precursor	11.3615	22.95	2	3	11	12	623	67.9465	5.74463
12644076	RecName: Full=Nucleoside diphosphate kinase II, chloroplastic; Short=NDK II; Short=NDP kinase II; Short=NDPK II; Short=NDPK Ia; Flags: Precursor	13.6741	33.77	7	3	7	21	231	25.5342	8.95361
12644156	RecName: Full=ATPase 1, plasma membrane-type; AltName: Full=Proton pump 1	38.0841	16.23	16	3	14	31	949	104.158	6.69775
13431553	RecName: Full=Coproporphyrinogen-III oxidase 1, chloroplastic; Short=AtCPO-I; Short=Coprogen oxidase; Short=Coproporphyrinogenase; AltName: Full=Protein LESION INITIATION 2; Flags: Precursor	9.0738	30.31	7	3	9	8	386	43.7687	6.69775
13432260	RecName: Full=Triosephosphate isomerase, cytosolic; Short=TIM; Short=Triose-phosphate isomerase	30.7989	25.98	2	3	6	18	254	27.1521	5.50342
135391	RecName: Full=Tubulin alpha-1 chain	14.511	22	2	3	7	7	450	49.7684	5.04639
14334898	unknown protein	19.4109	26.79	4	3	7	9	280	30.0729	8.6167
1483215	chloroplast FtsH protease	60.0988	28.63	6	3	19	39	709	76.0154	6.1001
15450361	At1g31330/T19E23_1	4.62761	30.32	3	3	5	9	221	24.2058	9.53955
[truncated: 1,408 more rows]

## Sheet: Stage Ⅳ
Accession	Description	Score	Coverage	# Proteins	# Unique Peptides	# Peptides	# PSMs	# AAs	MW [kDa]	calc. pI
[truncated: 1,537 more rows]

[truncated: 1 more sheets: Stage Ⅴ]
